# Supplementary material for: UM171 induces a homeostatic inflammatory-detoxification response supporting human HSC self-renewal
Source: PLoS One. 2019 Nov 8;14(11):e0224900. doi: 10.1371/journal.pone.0224900 (PMC6839847; doi:10.1371/journal.pone.0224900)
Supplement: S1 Table — (XLSX) [file pone.0224900.s008.xlsx]

## Sheet: Fig_1A__AML5_timecourse_hea
Figure S3: Transcriptome AML5 exposed to UM171 (0, 6h, 24h, 48h, 72h)
gene_id	DMSO_1	DMSO_2	DMSO_3	U06_1	U06_2	U06_3	U24_1	U24_2	U24_3	U48_1	U48_2	U48_3	U72_1	U72_2	U72_3
NPIPB11	2.49738	2.25446	1.97703	2.17492	1.64581	1.90682	0.930077	0.742576	1.18397	1.5211	1.4847	1.90662	1.52528	2.47968	1.43695
KDM6B	19.0511	14.6267	29.0648	18.9187	15.8114	16.9007	8.01823	8.39034	8.52574	13.3259	13.6146	11.7635	16.4996	15.735	14.2948
PLXNA3	6.27764	5.86585	8.58845	7.02057	7.29072	5.25274	2.56406	2.32638	3.27231	5.19534	5.32727	3.95602	7.25977	8.71925	5.53668
DNAJB2	15.9997	16.1136	17.1473	15.1521	16.2219	16.0638	6.68736	6.34218	6.92167	12.6324	15.9897	12.3073	16.8786	16.9476	16.5098
KCNG2	5.854	5.70522	5.8214	4.55709	4.58169	5.18451	1.45197	1.83824	1.40155	5.80944	5.20512	3.54472	6.40121	7.63846	6.21472
VPS9D1	6.55076	6.9276	7.55053	5.84081	5.17079	5.55447	2.10897	2.05777	2.94314	6.9715	5.57339	4.9386	7.86576	7.26932	7.34276
FCGR2A	373.705	344.547	354.55	326.463	301.336	306.376	152.341	144.769	155.61	356.111	371.397	370.947	408.58	391.642	396.221
RHOC	24.2009	26.6207	23.4069	24.9265	26.3771	27.8069	9.52546	10.1766	10.7828	27.0491	28.3592	20.2305	24.3227	28.0932	30.6999
HSPA6	12.3102	13.4524	12.8424	18.2576	18.4972	18.8231	4.48202	3.85734	5.0945	18.8734	19.3833	12.2316	16.7096	16.5397	16.3337
HRH4	1.4564	1.5097	1.59772	1.91792	1.47975	2.0132	0.466478	0.388224	0.313512	1.38188	1.27388	1.05962	2.1906	1.47107	1.52596
HIST2H2BE	7.44604	7.17291	6.29324	7.4614	7.43742	7.32659	1.9126	1.67596	4.43703	5.76483	4.25253	2.87487	6.45432	5.1679	3.46773
COL7A1	2.0215	4.22711	2.13775	3.61526	2.90715	3.50298	0.936338	1.25029	0.934626	1.00206	2.11252	0.957711	2.20417	1.2763	1.74223
ARPC4-TTLL3	20.2309	22.373	19.8047	22.491	23.2507	22.8827	6.51063	6.48526	8.1406	11.39	14.7817	12.6904	16.1669	11.804	17.0871
KLF7	11.8237	13.3964	12.5445	12.6354	12.9279	12.2382	4.96695	5.4996	7.06795	7.38502	5.63468	9.43977	9.33162	10.0748	10.847
PPP1R27	12.8516	12.0852	12.6941	12.6244	13.5195	13.6603	2.31368	3.09968	4.28967	5.46057	4.62431	5.66396	9.19955	9.68201	10.8205
THBS4	6.6296	6.24506	4.68406	7.9298	6.95986	7.37859	2.31871	2.75532	2.2783	3.22575	2.72965	3.31613	3.68268	4.30896	6.14625
ZDHHC11	6.84997	7.03096	8.03251	8.32021	7.18297	8.9767	2.87588	4.00551	3.16268	3.52522	3.38932	3.75831	5.48364	6.50996	7.62093
HSD17B1	1.29367	1.35658	1.713	1.58881	1.70642	1.95351	0.372235	0.395403	0.442005	0.739416	0.633441	0.529226	1.27623	1.28466	1.17832
B3GNT9	1.40466	1.09575	1.43914	1.36693	1.28663	1.90911	0.254944	0.266396	0.304414	0.6492	0.510323	0.526356	1.20229	0.961196	1.23533
ADSSL1	4.63143	4.62002	3.66239	4.87389	4.52975	6.34898	0.631662	0.679591	0.81093	0.921377	0.958806	1.31042	3.98521	3.5099	3.42186
C5orf45	10.1763	10.086	8.82893	10.3858	10.0678	13.9659	3.7957	3.98037	5.8626	5.26191	5.37354	5.72841	7.43818	9.72756	8.88739
RENBP	5.61718	5.81046	5.59231	5.94721	7.23912	8.67859	2.29341	2.04705	2.35978	3.81628	3.60557	1.85808	3.95379	5.29003	4.45793
TRIM22	126.194	155.987	139.534	153.354	170.351	186.495	88.2473	85.607	74.4759	59.6099	69.2498	53.0731	113.461	114.151	118.801
GABRD	1.54932	2.06692	1.94014	1.88885	1.89673	2.38494	0.592374	0.613899	0.671149	0.501663	0.650831	0.283844	1.0941	1.19062	1.38178
RP11-511P7.5	3.19581	3.71166	4.54046	5.11173	4.63008	6.55377	0.58127	0.449565	0.550723	0.712144	0.618997	0.564972	2.18944	1.75333	1.65317
MRC2	5.93485	6.78473	8.56964	8.48774	9.66978	10.8859	3.23338	3.38829	3.02544	4.51252	3.93578	4.24551	5.45702	4.76957	5.13725
TTLL3	14.4174	18.392	17.5474	22.7659	23.3934	23.2283	6.38697	6.37175	9.64854	9.6822	9.20693	8.33809	13.6245	14.709	13.7034
M1AP	19.7187	20.6117	22.0571	38.9771	40.4044	37.4876	6.17822	6.44933	7.0178	6.13513	7.25607	7.14962	17.8315	17.1417	17.6193
FAM161B	1.89387	2.14932	1.73738	2.53069	2.98756	2.63921	0.896295	0.701179	0.833402	0.795099	0.968205	0.907947	1.25965	1.43158	1.33569
RHOU	33.7456	38.4169	37.8003	42.3413	47.7272	44.8913	16.2383	15.7416	13.2964	18.5066	20.783	16.0691	24.1942	26.6721	25.0464
ZNF117	17.7948	17.2827	16.8752	24.6701	23.9828	24.1018	5.251	4.49702	5.0719	7.53271	8.05199	7.06339	8.68754	10.8029	11.3712
ERV3-1	34.8149	34.0365	30.2415	49.8279	46.191	49.1561	13.2125	12.7722	13.4737	14.7465	13.668	11.9886	19.4139	21.381	19.5518
TTN	0.0411846	0.0310596	0.0405096	0.0530324	0.061401	0.0645761	0.011784	0.0135627	0.0100808	0.011321	0.0138074	0.0142543	0.0227687	0.0246658	0.0262134
RASA4CP	3.86132	2.71071	2.82318	3.55604	4.89382	4.10017	0.981755	1.48292	1.03254	1.03123	1.17499	0.664425	2.70777	2.44096	2.07616
TK2	23.7994	18.8695	23.9534	27.3912	27.8622	27.4904	12.056	10.2778	12.8313	10.4951	11.7524	7.63332	18.0864	22.8261	20.6748
NPTXR	6.32347	6.50864	6.37063	8.12496	7.71435	8.22487	3.17622	3.26781	3.28394	2.98533	2.63503	2.03444	4.91885	5.59706	5.24391
SERINC2	9.00658	10.0447	8.71612	10.6809	10.4239	11.1539	3.75193	4.01834	4.56101	3.43099	2.95158	4.304	6.16223	7.84308	6.43731
NSUN5P2	6.72887	7.30873	7.21593	8.24981	7.62287	8.56006	3.339	3.13718	3.3061	3.12879	3.33843	3.39155	4.43642	5.3489	4.03307
CFD	15.2807	16.88	17.7833	16.9371	20.8155	18.744	5.03344	5.56923	6.58066	5.34249	5.12467	4.30132	10.9302	13.0416	10.0613
SLC2A4RG	9.73539	9.04185	9.45799	9.33735	11.1899	9.99034	3.99702	3.97418	4.18018	3.97219	4.29046	3.40314	6.1218	8.63189	5.89653
WHAMMP2	5.4331	5.18213	5.18491	5.22117	5.59665	5.2377	1.55426	1.44433	1.43164	1.75367	1.66288	1.44873	3.11657	3.66138	3.39419
DNAH1	11.1021	10.8712	9.04136	10.2085	10.2528	11.3517	1.96808	2.2665	2.10044	3.25005	2.5732	3.16972	5.95352	7.47489	5.74276
GPNMB	8.73646	9.69594	9.11348	10.2752	10.2349	11.2854	3.10849	3.18912	3.49408	4.65039	4.14886	3.15177	5.71886	7.6632	6.67673
ALDOC	197.047	226.683	216.355	245.331	249.612	257.179	7.81845	7.07398	13.9108	39.5434	46.7696	48.2701	118.536	117.086	108.404
JAG1	25.1341	22.8347	23.7694	26.3484	25.661	27.6391	8.38836	7.89296	8.04685	12.6503	13.5898	12.4548	15.0941	15.6639	16.2258
EFR3B	2.03314	2.00933	2.10943	1.96407	2.01029	1.70582	0.765219	0.73203	0.773088	0.896643	1.18534	0.94401	1.31144	1.14414	1.23001
COL6A1	1.57111	1.83451	2.20289	2.06941	1.66762	1.61153	0.296152	0.296489	0.335481	0.50745	0.221136	0.310297	0.806701	0.695786	0.902749
PTGES3L	11.9014	11.7081	12.6427	11.6099	10.6809	10.9478	2.62164	3.12224	3.54096	3.85574	3.58657	2.77555	4.39191	5.22377	6.29121
ZNF354B	21.5624	20.3965	21.8372	18.8165	20.2384	18.9132	9.54538	9.45082	9.28203	9.35438	9.33418	7.65925	10.9328	14.016	12.5452
GAS6	41.5961	39.6055	39.448	34.1158	35.913	37.5579	16.4539	17.3439	20.4198	18.1911	17.1865	10.7801	21.3189	24.5852	22.4161
SNX15	10.4701	9.42004	10.215	9.70063	8.4035	8.7976	3.68252	3.91647	4.34458	3.97012	3.6113	2.55114	5.89457	5.9531	5.60144
FAM153A	6.02034	5.37136	5.32057	5.35371	5.02526	5.07937	2.66359	2.02842	2.54539	1.77545	2.50202	1.6453	3.39423	3.72977	3.22459
RABL2A	14.9227	15.57	15.4849	15.5394	15.2602	14.6653	7.93591	7.30022	6.61999	6.14795	7.55352	5.70932	9.38232	10.9293	10.2867
SORL1	43.8029	46.0657	45.1262	40.1436	42.8239	40.9552	15.9778	16.8011	15.4206	12.8669	13.3668	14.1721	27.9947	26.1291	24.0816
GPR88	1.70592	1.76116	1.89871	1.51556	1.87212	1.60679	0.814542	0.848074	0.636373	0.650331	0.671823	0.48921	1.03015	1.10619	1.11447
EME2	9.2045	10.8469	10.943	10.4332	11.7866	8.9531	2.81546	2.77474	2.91271	3.45429	3.26316	1.63652	5.43594	5.3708	3.9419
MAD1L1	42.3394	52.647	51.302	42.1956	42.4013	40.7889	21.5295	24.6188	25.889	20.9644	21.222	20.9381	32.9555	29.3293	27.9318
IQCE	11.4198	14.6604	14.3597	12.9472	12.1024	12.7083	5.16339	6.81311	6.19016	6.23316	5.68259	6.67446	7.94645	9.83248	7.13559
CLDN15	23.9881	28.2465	27.747	26.8262	22.4508	23.1931	11.4399	11.879	12.3258	14.7818	12.7993	11.3007	18.7479	19.5195	19.2923
KIAA2026	16.2629	19.3525	19.3862	17.8609	17.7814	15.964	8.72608	8.11055	8.44426	9.31366	9.88857	7.92425	12.3618	13.4606	14.1482
CTB-133G6.1	19.5834	24.8937	22.3198	17.797	19.567	20.6494	8.71089	8.40953	8.01675	9.23005	10.2297	7.21525	13.7723	17.6488	15.013
GNG7	16.8956	18.8501	17.0737	16.6243	16.0577	17.3104	7.05977	7.32134	7.56029	7.59397	7.85525	6.72821	13.1112	13.5093	12.8895
MYO15B	86.7598	102.696	108.225	94.1662	94.9067	95.8473	15.6921	12.3807	20.9726	16.9318	22.7155	17.12	51.8741	69.647	56.5271
CIITA	12.6077	12.8148	15.9107	11.3302	12.9532	13.1087	5.0718	5.79939	5.31119	6.17971	5.3316	6.36675	9.4382	9.79075	9.2612
TRIM73	6.55568	6.22729	7.8442	5.79926	8.39665	7.53684	1.55306	1.73304	1.2699	2.56397	2.11452	1.57386	3.72271	3.90864	3.74821
LRRC56	2.81666	2.97995	2.87939	2.23631	3.09805	3.03818	0.480637	0.543416	0.772817	0.859516	0.6914	0.521767	1.88893	1.51646	1.87284
CCDC144CP	0.819801	1.15053	1.25367	0.964633	1.29842	1.03821	0.259758	0.181357	0.38551	0.424216	0.404246	0.301907	0.588207	0.610287	0.850478
RPL23AP7	9.7946	15.4127	14.1109	11.9438	13.5913	12.7891	5.83789	5.42354	6.62056	6.14159	5.46802	5.19434	7.6314	9.4833	9.66341
ADGRD1	0.983342	2.14269	1.22234	1.5906	1.86432	1.54514	0.129689	0.429673	0.349805	0.33437	0.194138	0.201856	0.999282	1.75152	0.955612
HDAC10	15.432	20.3591	18.2529	14.9756	15.9753	14.7885	8.33047	9.02311	10.975	9.49259	8.65417	5.61522	14.3275	18.7881	14.4632
FBP1	1.83784	1.85482	2.0372	1.60476	2.14711	2.2185	0.524658	0.696378	0.832778	0.960984	0.893989	0.641253	1.83448	2.16155	1.37112
MIB2	17.5271	20.8026	19.4221	15.6961	17.7692	15.7212	3.59253	3.89175	7.44412	7.30665	6.63247	8.27216	14.2914	17.1904	12.6727
FES	68.1632	82.8798	80.5025	63.2776	71.9612	65.8913	34.4778	34.4974	31.2055	42.8504	42.6802	32.2198	65.2027	72.1993	63.9708
TKT	798.781	892.454	864.035	789.489	802.818	815.014	382.269	406.172	406.317	459.853	422.464	439.744	808.352	812.193	796.248
PECAM1	30.3068	33.3116	29.299	31.579	32.5682	31.9999	10.3523	10.0592	8.83468	14.1979	12.6296	14.2007	30.4187	30.8123	27.7257
HHLA2	34.7259	31.6068	33.647	37.2918	38.6423	38.7737	16.6621	18.3897	14.9019	11.9773	13.794	14.1915	34.1834	34.1896	35.7063
LPAR4	12.2913	13.8752	14.0029	14.2538	13.4943	14.2036	7.17973	7.3259	6.72153	4.40806	5.52881	5.08906	13.5172	12.6075	13.1488
UBA7	17.7182	18.5128	16.2229	20.765	18.8186	19.1696	7.57449	7.03252	5.70752	6.24092	5.48981	4.90461	14.1108	16.0224	14.2023
WHAMMP3	5.68812	5.28455	5.31495	6.19304	6.6185	6.61314	2.32765	1.89691	1.88135	2.46035	1.74799	1.93166	4.59896	4.69784	5.23958
GGT5	5.51262	4.09537	5.19537	5.46095	6.27407	5.29039	0.159005	0.377282	0.297204	0.70735	0.433321	0.301514	4.47056	3.67336	3.06159
DENND6B	1.83777	2.12155	2.09508	2.05196	2.16527	2.03615	0.49423	0.440198	0.543027	0.364331	0.544325	0.505484	1.65716	1.28203	1.29073
SIGIRR	27.7122	31.1269	28.4899	27.4257	30.4518	30.0603	5.67453	6.29119	5.29816	11.4106	12.4145	8.61885	24.0271	24.0031	21.7903
KIFC2	13.4247	16.2695	15.1612	13.881	15.5035	14.4222	4.26411	4.36267	4.79411	6.93052	7.1383	4.8863	10.2113	13.1708	11.1974
MOB3C	6.46338	7.04719	6.62442	6.25501	6.23578	6.36429	2.98498	3.12919	3.24039	3.83279	4.25046	3.2141	4.89068	5.76712	5.44434
AHNAK	71.5782	78.4142	77.1916	66.3134	74.7701	73.9232	33.437	32.7674	32.3372	40.5875	44.8056	33.6766	54.6231	56.0522	59.5295
ACSM3	61.2809	60.2747	59.6811	56.4651	57.1783	53.3439	9.67371	8.38006	7.58742	17.6748	17.0818	14.963	36.8102	41.5178	42.3726
RSRP1	100.726	106.967	93.6237	89.375	89.9007	95.1856	51.7104	42.7639	43.4919	49.0011	53.2289	51.3605	76.0515	87.2589	86.917
ZBTB16	15.7183	16.8037	16.8418	11.967	15.39	14.2296	5.9747	6.15855	6.81941	10.4711	8.99313	8.09614	12.3551	12.8452	14.161
UBAP1L	1.13371	1.36263	1.16364	1.06334	1.00177	1.17005	0.3982	0.484284	0.308809	0.659605	0.613216	0.426473	0.884328	0.750117	1.09677
CADM4	1.3343	1.53057	1.36645	1.09808	1.19301	1.83327	0.0761124	0.104612	0.139525	0.715921	0.240693	0.180483	0.610692	0.980162	1.22057
ROR2	1.95488	1.56995	1.75187	1.82599	2.18766	3.79322	0.755904	0.533871	0.593929	1.29277	1.93955	0.772021	1.59481	2.04161	1.42781
NSUN5P1	13.8654	15.7267	15.3079	21.1949	19.2966	19.7486	7.05724	6.71718	6.88767	9.04486	10.7116	7.34701	12.5007	17.086	12.7499
MST1	4.767	7.18605	5.49522	10.269	7.92799	8.06052	0.984677	1.0128	2.22414	2.55042	2.72755	1.342	6.65248	7.54121	6.32267
ATP6AP1L	3.85941	4.90186	4.02328	6.89563	7.21561	7.43427	1.72859	1.84411	2.24471	2.25282	2.47083	2.64571	5.42021	5.64685	4.70975
MROH6	2.45859	3.20107	2.97726	3.21259	4.4742	2.73463	0.789046	0.730847	1.44484	1.9128	1.51716	1.4953	3.08549	3.44073	2.12924
PRSS53	0.750824	1.19015	0.81939	0.924413	0.964174	1.15509	0.343531	0.161479	0.212582	0.238668	0.605858	0.561527	1.10144	1.18737	0.62856
PALM	11.2212	13.9552	11.9598	14.2982	15.7181	13.669	5.30517	3.25352	3.53034	6.62197	7.09114	6.75894	14.33	14.6678	13.2018
ALDH3B1	26.0082	27.36	26.8079	28.9077	32.7744	35.0672	10.3385	10.7672	11.2332	13.9084	12.04	9.14574	29.0356	32.3666	30.2878
FAM210B	10.1214	9.64284	9.50676	11.0703	11.0147	10.1982	3.95442	4.22091	3.99263	4.56174	4.67229	4.21571	10.9414	10.9894	10.6432
VAMP5	5.93126	6.22121	6.80306	5.9992	6.51589	6.77461	1.80073	1.34605	1.71549	2.90559	3.09779	2.585	7.75188	6.36472	6.54739
RFNG	10.2233	10.1456	12.3404	10.1458	10.3746	10.7301	5.42341	4.66497	4.53721	7.58522	6.99838	6.77048	13.0089	11.7869	11.7548
ARRDC4	23.1674	23.9106	24.1334	19.1572	22.2877	21.5204	9.14083	8.59474	9.70416	12.8571	14.0567	9.79932	23.2366	24.957	26.8888
TMEM38A	8.5607	9.95381	8.9437	7.08753	8.1395	8.62625	3.22074	2.61005	3.71092	5.96077	5.6203	3.8673	9.09751	8.2027	9.01937
C10orf54	91.4044	96.0888	94.2096	71.436	66.3411	73.4357	22.5261	27.7019	30.3429	59.232	53.5635	35.1586	80.0348	85.8878	81.9769
TMEM79	7.0888	8.33602	7.41433	6.08872	5.81898	6.14689	2.91908	3.13734	2.90235	5.34028	4.485	4.53229	5.94685	7.2909	6.98968
ADRB1	2.55376	2.78297	2.88195	1.84055	2.27298	2.22356	0.783272	0.75029	0.95612	1.53676	1.45347	1.21275	2.24952	2.87856	2.26942
SIGLEC14	68.8218	64.5746	68.823	48.1743	46.5548	47.971	17.505	18.7572	20.5442	43.7331	40.5536	36.8415	69.6919	77.8388	66.8223
DUSP3	72.2407	73.3973	72.1586	45.33	47.1545	48.1896	24.837	25.4552	26.8674	42.2131	45.2396	33.8366	68.7513	73.9761	72.5089
LRG1	76.063	78.1995	73.9985	44.9161	45.4201	43.8496	19.4979	18.9339	22.5896	49.2932	50.7989	37.0111	64.5017	71.9916	64.8477
SIGLEC5	22.5936	20.5385	20.1781	15.0439	13.224	13.5841	6.06765	4.71878	5.28896	13.6449	11.4359	12.8809	20.6776	16.7692	16.5576
GRINA	96.4891	98.6641	90.8341	75.8487	67.6848	71.5277	37.7967	42.1826	46.9266	64.3406	58.4116	64.66	89.5271	91.0211	82.9525
OLIG1	51.3322	55.0776	56.3658	26.1537	30.4988	31.4842	6.9447	8.00472	7.72471	14.9038	12.923	13.9594	55.4215	54.0441	47.7172
HDAC5	28.3395	33.5568	32.378	21.226	23.3135	23.4175	12.0628	13.1	13.7815	18.4806	14.8461	13.7779	24.939	27.4035	26.3207
RIN3	46.9759	51.897	51.976	32.419	32.1991	32.9169	22.1234	23.8009	24.1074	27.0641	24.6486	24.042	42.9832	41.9274	41.3692
GPR35	19.1254	22.7079	21.4315	9.02029	10.9651	9.44799	7.27221	7.77885	7.33106	7.15057	6.10232	3.48121	17.4438	18.2324	19.341
SLC15A2	8.11332	9.38759	10.7041	7.6029	7.27284	6.67384	2.71978	2.66448	2.52203	4.54318	2.97976	4.3048	5.82324	8.58065	9.71299
OVGP1	2.69625	2.85188	1.9393	2.14089	1.88467	2.01146	1.12584	0.886211	0.621319	1.02659	0.8687	0.808318	1.71677	1.9691	2.41029
CTD-2207O23.3	12.8836	11.02	12.2336	9.90179	8.36346	9.53365	3.44463	3.63151	2.26288	5.02553	4.45113	2.99568	8.62473	8.52536	9.74728
TTC17	75.1416	68.078	73.181	65.1962	62.2677	66.9494	36.0713	31.9083	32.7788	40.8629	38.8714	39.9431	64.997	68.6479	67.2292
PLPPR3	32.2089	30.4042	29.8731	26.4698	23.6184	29.3432	11.2056	12.2031	8.89782	11.1171	11.071	11.1729	34.2581	29.6866	29.432
ATG16L2	69.7998	73.7112	66.3312	72.1056	66.4294	68.5419	23.9483	24.8148	29.9909	35.2691	34.8307	38.6177	78.6436	88.0324	81.5373
C11orf21	8.24551	7.9032	8.99129	8.05183	8.48787	9.57086	2.57639	3.11533	2.57317	4.22157	4.1061	3.63595	10.8084	11.2251	11.4636
TBC1D3L	11.6941	10.996	10.8558	10.6483	10.5458	10.5575	4.46153	4.89207	5.85064	7.64313	7.18274	6.6586	14.7683	14.3794	13.8059
PRAM1	34.2643	35.4633	31.7586	33.0418	32.1307	28.8643	10.4526	7.81265	9.8158	15.408	13.5417	18.4275	51.2772	51.9812	44.5366
KLF2	8.76139	11.4097	11.0519	12.6008	11.9623	11.1185	3.91863	2.5717	3.07058	7.30528	6.24432	7.9979	18.8324	15.5651	13.7944
MAPK13	2.96014	2.77932	3.74129	3.26382	2.70895	3.23327	0.867089	0.896364	1.26358	1.71981	2.28182	0.799655	5.20963	4.47288	4.0838
PCBP4	9.25793	9.93239	9.72436	11.1687	10.8668	10.8273	3.6217	4.83465	5.09082	7.41548	6.54021	5.92933	14.6454	16.6325	13.0126
AZU1	2.86217	3.00353	3.36638	4.04275	3.81407	4.57038	0.516069	0.511748	0.694762	0.971411	1.23126	1.0698	5.79603	8.99874	5.54049
SPNS3	44.1055	49.4801	49.1672	47.0668	50.3292	49.7084	19.4237	22.3552	24.8491	22.2749	19.6138	15.3317	63.1493	82.8567	71.7542
FSTL3	6.37151	6.00706	8.09408	6.76758	5.61147	5.59586	2.40639	2.39867	3.8859	4.24332	3.2562	2.80433	8.00259	10.6972	8.26668
TM6SF1	18.9476	16.9111	19.5274	13.8443	15.9064	16.1282	7.43874	6.36878	6.69758	17.9386	16.0502	10.4552	24.4063	32.8529	31.62
FCGR2B	3.58707	4.51843	4.36665	3.36686	3.5166	3.68647	1.06808	0.915116	1.07201	3.22493	3.57174	2.69129	5.2842	6.03583	6.20774
POU2F2	24.2701	27.5061	25.0036	18.5298	17.9122	16.6889	5.55234	4.89402	7.13314	12.905	12.2381	17.9789	30.086	39.4672	26.0886
CEBPD	69.8238	62.1812	62.3525	44.5325	45.3342	43.4632	29.5316	30.6906	29.8583	46.452	42.6027	41.2404	74.7214	76.2926	62.752
ACSL1	46.5301	45.0415	46.1547	24.5975	26.2903	26.7126	21.2617	19.5303	20.8184	33.99	36.0018	23.3709	51.1549	54.6977	57.5947
IRS2	16.7034	16.3945	17.291	7.81612	8.50546	8.09229	8.57517	8.55838	9.49734	10.9475	10.425	8.88784	19.295	20.0888	19.393
PCYT2	15.7041	19.751	18.3519	8.70707	8.89007	9.62804	7.56133	8.49141	7.62814	11.6604	11.6697	9.39168	16.2284	16.986	17.4874
ZFP36	46.5583	55.9001	52.426	27.1554	23.3913	27.7446	25.1122	27.9724	29.7307	32.9221	30.4545	35.578	43.5022	42.0375	37.421
TLE3	24.5087	26.0469	22.6325	10.7679	10.1057	10.8718	9.34689	8.89957	10.852	14.2713	16.4387	12.893	16.684	14.8169	15.9381
USP2	15.1055	14.9086	15.8696	7.47501	7.34838	7.91836	9.15296	9.34487	10.5548	11.0618	10.5256	10.5909	10.4413	11.3928	11.0848
SLC9A3R1	213.178	207.454	209.235	138.175	102.722	110.165	64.2895	76.4874	70.9394	92.5342	87.2478	140.919	117.272	91.422	89.6126
RP11-231C14.4	42.3898	47.3378	38.4878	38.1535	26.4195	29.4503	19.3427	18.4208	21.5424	25.7419	23.5093	28.2892	23.5883	25.225	21.5871
P2RY2	63.7524	68.3756	64.2091	37.8412	37.9697	37.856	17.262	17.3257	17.6314	27.8009	24.949	23.3377	24.3784	27.9114	24.0093
S1PR3	21.3319	21.4855	21.6628	12.3064	11.8498	12.4604	4.45729	4.19246	4.00059	8.18474	8.52483	7.14779	7.28081	6.9844	6.86014
C9orf47	1.75288	2.10199	1.93366	0.987681	1.00494	1.34445	0.43247	0.253715	0.108217	0.291854	0.483916	0.524945	0.322525	0.489224	0.3926
MYH9	306.183	327.576	313.299	226.297	221.984	223.431	137.723	136.386	144.259	144.266	147.097	132.347	165.097	173.207	158.524
CNN2	197.586	199.329	203.937	130.326	130.063	130.777	41.2319	42.0256	52.9077	63.4892	60.3043	50.5926	73.5175	77.1075	71.3253
FTH1	1952.08	2010.75	2014.47	1484.73	1543.15	1533.97	877.362	909.03	905.34	995.621	927.904	812.04	1053.5	1171.45	1042.6
PLEC	49.7938	57.7314	58.3346	34.7417	36.1988	37.3529	11.9643	12.1474	11.8392	11.1004	9.9384	6.43221	15.1013	19.8473	13.7991
RGS19	105.23	127.545	124.662	77.5091	82.3945	90.3828	49.1669	54.9703	48.3293	53.2879	51.4543	42.1402	57.955	62.9519	54.8075
TMEM86B	5.40139	6.80179	5.92062	4.09107	4.2807	4.30538	2.18967	2.72163	2.8239	2.86731	2.99249	2.2171	2.95791	3.69936	3.12154
RGL2	37.0792	42.9965	38.5107	27.7471	27.8168	27.7082	15.5197	16.3575	17.199	19.8242	18.0059	15.7841	21.7127	21.3334	22.0603
FAM107B	417.32	428.18	444.008	268.944	278.087	283.157	185.888	177.516	175.82	166.155	190.71	168.456	234.781	228.647	248.683
RASGRP2	79.4064	82.9405	81.5021	50.9869	50.4978	54.6511	24.6522	24.8362	27.7123	30.6937	29.5945	27.5676	37.6985	49.4151	41.0934
RNF166	42.7869	45.0372	44.1153	29.7551	31.7604	34.9597	18.9211	20.3375	19.7005	22.6486	21.6079	20.1322	25.4111	27.0089	25.221
GRAMD4	53.7128	46.4039	43.3514	31.5172	35.8063	37.4697	16.3899	21.3498	18.6334	25.4369	23.8196	19.2249	29.0322	28.9958	28.01
CDAN1	13.8568	13.7992	14.0388	9.53295	10.5798	10.3067	6.69975	6.34553	6.28762	7.31272	6.36948	4.4146	6.59329	8.99587	7.78063
LYST	79.6182	76.0572	80.0999	61.9477	63.0642	60.5983	35.9094	38.9371	38.4429	37.1693	32.4266	29.4905	47.5262	51.1969	53.067
SLC12A7	14.0663	15.3537	13.5905	10.8178	10.3049	11.6594	5.03203	4.53281	3.9859	4.68229	3.55411	3.0219	6.17558	7.79625	7.41283
CLTCL1	18.2304	22.6281	20.4011	16.4937	13.4709	15.2801	8.9122	8.55468	8.70274	8.92124	8.21049	7.0378	12.7721	13.0297	13.458
ARHGEF17	2.8609	3.54421	3.2026	1.88619	1.38386	2.79628	1.07117	0.692026	0.631232	1.43764	1.24967	0.973515	1.80388	1.71488	1.70852
SLX1A	18.9778	19.6043	20.1155	12.9318	13.4353	15.8312	7.19029	6.50555	8.02737	7.5478	9.45886	6.3517	14.1088	10.2542	7.5503
AGRN	17.0327	13.3111	15.4376	11.647	12.1251	10.4727	1.59779	1.81355	2.25529	2.03195	2.92248	1.6374	7.00129	7.01137	6.9581
SCUBE1	21.1406	19.4871	20.1555	17.3773	16.0211	14.2968	6.57962	7.73816	7.06183	10.5577	9.97182	9.53159	14.7835	13.1025	14.1238
PTAFR	38.2802	40.2086	39.9315	30.1154	28.8455	30.1776	9.08124	10.1364	10.3489	15.4915	15.2168	15.2572	24.1642	27.4776	23.8165
TOP1MT	329.7	366.674	347.312	291.348	283.131	286.448	131.686	126.921	129.308	154.68	154.971	144.878	235.171	246.994	226.574
SYCP2L	37.9097	41.9317	37.6795	29.4882	32.15	32.4185	9.45069	9.72968	8.08038	14.6455	13.4391	11.9139	20.9472	22.7145	21.7132
THEMIS2	49.2464	56.5899	53.1101	38.5887	44.9902	42.2719	17.6042	18.2217	16.6575	23.6887	24.1306	19.1316	32.8399	34.7046	33.6147
CPXM1	17.4984	19.9813	18.8685	15.2657	15.5967	15.0201	8.09503	7.54196	8.86439	10.6078	10.3552	8.94595	13.0729	12.9123	13.0453
DENND4B	89.5211	100.207	96.0928	74.3109	79.2275	72.772	36.9561	36.3142	42.1292	50.6255	47.3898	49.1186	56.4781	61.351	52.1814
CEBPE	85.8716	93.5366	91.6605	69.5799	77.691	75.708	38.4572	38.0534	46.2262	64.8637	59.7893	44.8412	55.9518	59.9566	57.5327
OLR1	54.3528	53.3078	54.2351	32.3507	38.4158	32.2142	5.66618	5.52168	7.47092	28.5989	32.0378	21.5128	26.5845	28.6949	33.4042
CYTH4	42.6329	45.8103	41.2824	32.6381	30.8053	30.8936	15.8563	15.7324	19.209	22.1022	23.7629	21.1582	34.3845	34.0306	32.243
PIK3CD	54.8656	57.8266	55.6625	35.368	38.9871	38.5399	21.7395	24.0574	22.8257	27.1865	26.8849	22.2832	36.4149	41.1838	36.1148
IL17RA	108.367	112.382	110.95	69.6014	70.6937	70.9986	46.6007	45.3217	44.9975	61.7526	59.0943	57.4644	80.8193	81.9311	78.688
SLC51A	4.51886	6.99904	4.59402	2.66912	2.45221	1.3963	0.617313	0.683279	0.373212	1.0408	1.64648	1.03821	2.573	3.73672	2.86778
RAB40C	20.3435	22.995	20.8195	10.6791	11.3943	12.029	8.02997	9.17704	8.9048	12.0417	10.99	9.27786	13.647	17.433	16.0478
ADAM8	4.36318	5.83831	5.3779	1.83298	1.65136	2.21855	0.844882	0.658561	1.3527	1.31034	1.17799	0.485178	2.06129	3.2239	1.81577
CD82	64.6546	77.2002	70.7717	45.6564	43.2265	41.4952	28.0339	33.0217	33.7212	54.0233	50.6484	31.22	48.2236	48.7625	47.6272
ARID5A	30.6263	33.1703	35.3783	19.4088	20.2093	18.5793	13.4702	14.2066	17.1918	20.1068	19.121	15.3899	20.7198	21.1042	18.794
CBFA2T3	28.899	28.9979	34.2368	18.3662	17.3402	20.1569	13.4231	14.3575	14.4781	18.4868	16.1558	13.171	15.0064	16.8611	16.5122
SH3TC1	19.5625	20.521	21.8626	11.0639	13.2299	12.1371	8.43501	9.54445	10.5182	10.3548	11.2826	4.60792	8.97545	11.481	10.4957
GNB1L	8.37643	11.6233	11.8101	5.70556	5.93186	5.85793	4.9897	4.30558	4.22393	5.67925	5.4008	3.72843	3.70116	4.60563	3.98622
DOK2	71.1259	68.6393	67.4273	41.6361	41.3043	40.7426	32.0097	31.9855	38.3837	44.3822	40.7077	34.3776	28.6843	33.9316	30.2208
NXF1	66.0352	64.7651	65.136	45.1525	47.505	42.2564	31.7016	34.4099	36.1384	34.8121	33.5289	30.423	26.2032	24.8973	28.9128
KDM2B	90.1654	89.5459	91.1797	58.8513	61.4537	60.4499	39.6658	42.4119	42.2425	36.9381	36.8775	30.6708	30.8723	35.4363	31.5791
FSCN1	204.201	209.2	212.158	131.801	141.381	140.433	86.5785	92.5652	102.318	103.976	94.259	81.775	83.4989	89.4617	76.4807
EFHD2	193.156	183.896	186.74	123.494	123.212	126.063	94.7662	100.563	100.761	107.881	97.1642	84.5923	83.5371	96.5786	82.3154
CAPN15	56.4329	56.4895	55.9596	34.574	35.6251	39.3026	28.556	30.3509	30.5635	30.9962	27.1065	22.989	21.7406	23.4849	21.1606
SETD1B	17.8883	17.9875	18.6071	11.5213	10.565	11.4967	9.39198	9.6058	10.9275	9.49602	9.11624	8.4851	8.66838	8.60491	7.66158
TIGD5	8.16686	7.55231	7.83413	4.53075	4.76511	4.7603	3.95283	4.42952	4.78833	3.95662	3.65037	2.38115	2.97248	3.5993	3.3484
TBC1D24	12.7627	11.4248	11.8794	7.58381	7.3792	6.98759	5.55799	5.2239	6.24679	5.63133	5.46604	3.64204	4.47641	5.61365	5.37868
FAAP100	23.0593	24.4716	22.2937	15.1582	15.1462	15.9499	11.816	11.7863	12.3535	12.8822	12.585	7.40992	10.0725	11.4341	10.437
PUSL1	23.7661	25.7321	23.5495	12.6624	15.4634	15.3661	11.3011	11.1466	12.6017	10.922	10.1728	6.90129	7.54417	9.04184	8.1691
SIRT7	48.4802	54.9568	47.5848	29.1312	30.6388	30.5411	23.4881	21.3294	24.4178	19.6748	21.0131	15.4246	18.9725	22.3682	21.3841
TPRN	16.5309	20.9461	19.6173	11.725	12.9368	10.6973	7.31261	7.43977	7.51277	7.14743	6.03886	5.41439	6.69289	7.43975	6.94924
LFNG	8.76619	9.64407	8.10366	4.49987	5.23041	4.82772	3.08195	2.99933	3.00067	4.51602	3.09803	2.16169	2.95852	3.74211	3.52249
NCF1B	53.4794	48.5477	44.6429	19.7913	18.9849	17.0011	9.25997	8.41721	9.70479	9.08837	8.1664	10.4099	12.9623	11.1216	11.0655
NCF1C	46.9233	44.1047	41.7355	18.5653	20.6199	21.2	9.46382	11.7139	12.3714	11.3084	10.0416	10.4464	12.8148	14.4575	13.8543
CTD-2010I16.1	3.03382	2.84999	3.02272	0.982626	1.07872	0.944926	0.0617436	0.428269	0.688781	0.177403	0	0.180531	0.0812748	0.243941	0.427251
NCF1	126.516	127.752	117.2	55.2392	56.9608	54.5028	22.6335	24.6938	24.4218	21.1339	20.3103	19.7013	23.7219	23.661	24.1225
CILP2	3.80582	3.66334	3.43036	1.69492	1.90121	1.8688	0.67039	0.666276	0.647484	0.622093	0.553124	0.402833	0.737236	0.672885	0.752751
ZFP36L2	125.929	127.183	131.291	84.6337	86.654	89.3251	57.2516	58.8734	61.7893	53.0078	50.49	46.6882	58.5208	60.658	56.7611
SPNS2	6.73656	6.7748	6.97861	3.70429	4.14872	4.46882	1.69885	1.74914	1.90419	1.55769	1.65191	0.819706	2.28244	1.78464	1.94914
ENDOG	29.9425	31.0527	32.6802	20.779	23.4279	23.4753	13.9901	15.7893	16.1902	13.9514	13.2572	9.44994	14.0766	15.3423	13.8155
TRNAU1AP	38.411	36.215	37.117	24.9814	29.997	26.5101	17.2956	19.213	20.3705	16.8987	13.4042	13.6479	17.9102	16.1442	18.0198
LRFN4	56.9317	47.5013	56.7563	32.8665	39.2167	33.0634	19.053	21.4581	20.1585	21.9811	20.0657	11.5729	16.9693	19.9899	16.7045
SLC22A16	45.6167	38.9049	39.1915	21.7976	26.2472	26.8107	17.973	18.3839	15.9509	16.1586	16.958	11.6651	14.5053	17.6436	17.1782
AMZ1	1.00588	0.830973	0.698896	0.402672	0.556805	0.53535	0.339707	0.224252	0.172987	0.119337	0.0493037	0.042476	0.0828793	0.0967732	0.143734
SCIMP	7.94561	5.51767	5.32876	4.50315	4.61385	4.57074	0.647823	0.886551	0.694552	1.00173	0.932652	0.758898	0.93873	1.2303	1.0793
NOMO3	43.5767	41.2123	37.336	35.3769	28.6335	26.5821	17.4786	20.4729	17.7605	16.7761	18.2101	16.7894	18.8261	19.167	17.5356
ITGAL	269.811	237.029	244.967	190.96	165.073	159.827	68.508	81.4745	80.1564	44.8608	42.4894	64.3817	94.4033	87.9402	88.7833
KIAA0930	251.536	232.53	242.025	186.555	182.162	174.874	93.9245	106.512	111.096	91.9581	77.3614	83.7995	107.761	118.298	103.193
BRD9	43.3176	44.4613	42.6437	31.2843	32.2732	30.0766	21.1213	19.0638	20.0501	17.3484	17.8116	17.9931	17.6083	19.7189	17.6565
ARMC5	15.8431	18.4095	17.6333	10.7652	10.6399	10.9414	4.7516	5.45379	5.15601	4.05323	3.69496	3.71435	4.83614	4.75966	3.74091
DGKZ	191.171	193.987	187.416	130.313	132.526	134.733	81.2826	88.7194	97.3256	86.232	73.6671	85.1475	84.7534	86.1248	75.2623
NEURL4	23.567	24.5585	20.6572	16.203	15.3635	17.0077	10.4703	12.4982	11.5733	11.4308	9.84833	10.2625	9.63833	12.0805	9.53127
CTU2	26.7161	29.2722	27.3882	18.2156	18.6328	24.7981	13.5971	14.1325	11.6776	12.3342	10.6895	9.13665	6.89381	8.99646	9.17084
SMG1P2	4.9741	4.91249	4.96981	3.43257	3.30619	4.00173	2.04161	2.38729	2.12855	2.29183	2.35499	2.01085	1.73255	1.80989	2.36109
FAM21C	38.8701	42.2681	43.0736	30.7754	29.2191	34.5605	20.0197	20.5815	18.6193	18.0244	19.4617	22.4399	17.4159	17.4564	20.3249
FAM21A	49.216	53.1593	48.4821	38.1542	37.7253	38.3173	23.4362	21.9449	20.7714	18.8112	20.592	20.7336	18.0479	17.9838	20.0465
IL6R	255.675	245.036	250.362	170.838	173.274	170.502	68.2928	76.0351	67.8943	52.9413	49.8461	54.7631	52.5284	41.5965	43.3548
USP36	58.4835	57.62	54.8298	42.0613	40.2151	40.2635	28.5693	27.1193	25.7894	20.9706	24.0424	17.2829	20.7782	19.1452	19.9613
CXorf21	162.525	180.978	178.195	113.817	118.609	119.955	67.0157	67.1885	63.4574	37.3924	39.8492	33.6415	30.2051	33.9945	32.4795
WNT10B	32.0227	33.933	34.9921	22.1794	25.895	24.0412	13.318	13.2427	13.5555	11.3862	11.6248	8.20093	8.69196	10.3545	9.63091
PTGER2	36.0717	38.3041	39.5621	25.3593	32.1571	28.6533	12.5095	14.4676	13.0048	7.9253	9.56874	6.16128	6.69749	6.88362	6.82943
CYB5D1	15.2653	16.1821	15.3652	12.1544	12.729	12.0066	7.36577	7.4816	6.80154	5.15543	5.56845	5.32082	4.44208	4.68943	4.64852
MAT2A	758.988	734.66	739.151	622.982	635.16	638.51	354.839	354.141	336.517	273.588	282.942	233.805	268.811	301.265	283.15
TET3	18.4595	18.2263	18.5016	16.5923	15.8487	16.6193	8.7385	9.03718	9.86605	9.07083	8.09038	7.45931	8.22029	8.1958	7.98151
NR1D1	12.3206	11.2199	11.1309	9.83966	8.47784	8.54188	3.60639	3.1662	3.64509	3.93464	3.23401	3.24857	3.07247	3.50766	3.28264
UBN1	37.2069	40.1534	38.3152	31.8518	30.5329	30.5922	19.5458	20.1727	21.0711	18.4675	19.11	17.6672	16.9643	16.4642	18.2339
TNPO2	145.593	153.008	146.729	111.741	106.431	108.278	60.5131	66.2093	67.7816	58.2504	51.8192	47.7596	45.5767	52.6289	47.8944
MYBBP1A	102.535	105.858	101.328	84.2476	72.5774	76.3234	47.3872	50.0805	49.6781	40.9641	40.7823	43.457	31.9465	34.0587	31.3432
C10orf2	151.633	158.635	167.79	125.916	118.077	124.508	74.2651	72.5147	73.7879	60.6691	60.7732	58.922	52.0501	56.1127	47.3308
PER2	14.7988	14.3976	15.2779	12.8255	12.1528	12.0177	8.02806	7.88628	7.95736	7.52244	7.26217	6.86753	6.58935	7.25792	6.04217
ANKLE1	65.0351	65.1276	65.7301	55.6768	54.0545	53.9785	33.6532	34.3949	35.7258	34.306	29.0208	27.7486	23.6675	29.2332	25.3575
DHX34	15.871	17.0843	17.3512	13.9137	13.2667	13.9821	7.67212	9.00297	8.57722	9.8153	7.87448	8.28466	7.15187	7.02596	7.01381
FAM222A	3.4296	3.53065	3.58651	2.4046	2.36529	2.57619	0.887458	1.16909	1.06893	1.183	1.07873	0.988526	0.509795	0.780148	0.626271
CCDC142	10.714	10.5941	9.94359	9.14579	8.35107	8.82866	5.11238	5.13412	4.70279	6.38859	6.67524	4.63047	4.58597	4.47844	5.02161
SPATA5L1	26.527	24.1968	23.6263	20.5889	19.5921	20.2733	15.7143	15.1201	14.8354	15.5264	18.2362	11.2057	9.98731	13.7019	11.1175
POLR1A	31.8736	29.8656	31.4625	26.1301	25.4157	24.605	19.4314	20.5037	20.2525	20.2958	20.8323	17.0409	12.3826	15.3915	13.8781
EIF1AD	41.8655	47.7504	40.5083	35.7248	39.2461	33.8471	23.9251	25.9469	25.9107	25.8273	27.1244	23.2599	14.6297	21.1889	18.4645
ABCA17P	5.46648	6.02756	5.44679	3.60069	5.08977	5.31602	1.77584	2.77036	3.29115	2.06312	3.59384	1.76226	1.00042	1.67961	2.73825
ELK4	17.9276	18.0857	20.0824	14.2186	18.8218	11.5315	9.88411	10.9472	8.22821	10.6254	12.2021	8.79361	7.87859	9.26093	9.06712
C21orf33	10.5886	12.2923	14.4175	9.25965	13.3186	9.39119	3.9222	4.58791	4.88639	5.99877	5.4693	4.45428	4.75285	6.69754	5.80153
SARM1	1.12785	1.01169	1.73669	0.700844	0.887771	0.849569	0.180476	0.0665499	0.791422	0.319148	0.639475	0.30728	0.487572	0.292411	0.379009
CSPG4P13	0.908394	0.860585	1.25971	0.631377	0.67237	1.17116	0.131264	0.227781	0.366521	0.125697	0.159381	0.0312653	0.298188	0.0864299	0.177561
KIF28P	1.99842	2.27499	3.37528	1.78118	1.94522	2.48903	0.610078	0.32558	0.393038	0.135626	0.36073	0.164316	0.519192	0.27324	0.454876
ABCB9	8.75549	10.5855	16.6398	8.7149	9.98167	8.79987	5.91538	4.31154	3.5235	3.20439	3.51879	2.2689	2.83721	2.4781	3.92583
NOM1	40.0342	46.7689	47.5797	35.5302	33.137	33.3703	22.6839	22.3721	21.6431	19.9005	21.2691	12.7457	17.9212	17.8778	19.029
CHPF2	48.9062	53.4676	55.5307	36.9047	40.6744	41.1594	28.0308	27.7086	30.4585	29.9664	30.6271	18.8976	22.2708	25.2427	25.7326
NUDT16L1	29.3817	32.2521	32.7456	18.374	21.2098	21.2782	16.0874	17.4551	15.5244	13.2866	11.4848	7.53103	10.088	10.9868	10.9501
PUS1	88.5605	96.3535	91.5698	60.0897	61.1054	61.3947	49.3098	53.2306	49.9173	44.5041	41.1384	27.6658	38.2767	44.0384	42.6711
CXXC5	55.9034	59.8258	60.5985	42.9574	41.5067	39.4083	32.7499	36.3221	33.0996	29.432	27.9952	23.5821	26.9857	27.0446	26.6159
TATDN2	33.6376	33.8561	36.8251	27.0199	26.6772	23.0129	24.0385	22.4664	21.0348	20.9327	17.2019	12.2844	13.8469	16.8117	15.1254
FRMD8	18.8978	19.205	20.0891	14.3958	17.2398	14.0411	11.0925	12.6325	13.5469	11.8852	10.3486	7.08778	8.05947	10.0455	8.26245
SCO2	31.8065	41.6643	40.3298	28.6494	28.618	27.6078	23.0748	23.7059	24.6229	20.9581	19.8987	13.7773	13.8213	14.5446	13.2521
WDR46	76.6653	90.3777	80.7339	58.9506	66.8471	68.0121	52.9644	51.9643	55.9628	43.2908	45.7138	42.2035	32.8601	31.7087	31.8721
C9orf78	141.256	155.167	143.47	104.247	110.019	108.541	91.9522	87.9321	76.9117	72.7556	77.4287	80.1192	56.8962	55.3751	52.7977
CCDC137	48.709	63.37	56.3444	39.7541	40.3127	44.7115	32.9831	28.4047	31.6145	29.1704	27.7079	27.8484	21.6283	25.2042	21.9518
ZNF93	40.1533	50.2533	45.5851	30.9543	32.5203	33.4577	22.1036	23.5792	25.1144	18.8266	19.022	16.8901	17.192	15.2052	16.616
TRMT2A	73.8614	80.768	71.5053	57.9403	52.6391	51.5593	42.1333	41.0135	47.6222	38.9561	34.8926	28.3435	30.9268	29.7746	29.0928
WDR81	35.2109	34.6688	32.2434	22.4004	21.353	22.9137	17.2636	15.8099	16.95	15.0872	14.2552	10.7949	10.3355	11.929	11.1616
TRMT1	68.7055	76.1276	70.8517	44.6377	43.5242	49.643	39.5935	38.3749	36.8846	32.1222	30.0007	25.3231	22.0504	24.684	23.1213
C9orf114	62.8123	65.6882	59.7593	41.8421	42.785	44.737	34.6649	36.0305	29.6447	31.8829	27.919	19.9397	19.3011	24.3132	19.2859
PDCD11	52.3129	56.0663	54.6442	38.9862	40.9572	41.2759	32.803	32.7892	31.9041	28.0151	29.1802	21.8146	22.6548	24.8438	22.5593
RRP9	62.0113	68.5287	64.0044	45.2739	46.7159	46.2057	38.3561	40.8644	36.3093	32.0675	31.4777	24.4885	18.9697	22.5373	21.4218
AKAP8	65.3546	71.3193	73.6639	51.1493	53.8108	48.2279	42.4384	40.9602	40.3758	33.3001	33.5295	30.1557	26.2391	27.0247	28.0209
UBIAD1	29.8659	29.357	31.672	21.3815	22.1061	22.0723	15.6189	16.0028	15.0202	11.3501	11.4942	9.73652	9.53061	9.70805	9.07075
DPH2	78.4569	81.7641	86.3127	59.9094	57.1965	58.1981	38.464	41.6467	36.9218	32.5234	28.8167	24.3701	18.3379	23.4269	22.939
DHX37	50.684	52.3232	51.7312	41.1095	38.4967	39.5199	26.7643	27.2069	26.5428	22.6942	20.862	15.6856	17.4987	17.7644	15.8674
SURF6	59.6932	63.3233	61.8574	49.6804	47.4231	49.7599	34.0041	33.3295	34.5841	27.7448	28.6991	22.7382	21.6549	26.1358	23.1978
PPAN	179.675	180.463	179.891	149.675	146.988	146.16	102.355	108.863	113.031	90.5575	91.5151	79.2817	68.544	77.5906	71.0747
PPRC1	64.6738	62.9118	63.8477	52.7332	51.1022	50.3827	33.9519	35.3441	33.8545	28.9913	23.7987	25.5797	21.0528	20.8653	19.1704
CD3EAP	42.1974	40.0744	39.8415	32.1264	27.6386	28.0519	18.357	19.7474	17.0122	14.1087	13.1575	12.728	6.69465	6.90668	6.83405
PRPF4B	109.904	106.905	109.077	87.5857	88.4257	87.4685	73.7383	70.594	64.4455	62.0151	62.3044	59.0213	49.9667	51.5808	51.1827
PUM3	105.987	101.824	108.188	89.5042	87.9165	86.4943	65.8381	61.6633	59.9237	49.0251	51.5219	47.3456	33.0463	35.7895	34.5235
AMD1	180.741	169.737	176.997	144.53	150.387	141.322	99.5406	93.317	89.875	78.6113	80.2494	68.5475	52.9842	53.2941	56.4381
UTP15	39.4691	35.8181	40.7493	29.7555	33.2491	31.4266	21.8959	19.3168	19.6727	15.9138	16.9145	13.594	10.6675	11.3322	10.5129
SLC25A19	95.4979	98.6064	106.034	80.0138	84.6206	84.716	55.8751	56.6548	51.6925	46.3083	44.8347	38.9398	34.6512	35.3582	33.9257
HEATR1	60.0946	61.9453	63.4472	49.2282	51.5997	51.258	38.363	35.4495	31.5962	28.8269	29.1473	22.706	22.1049	23.5369	23.958
SETD6	29.5951	34.234	31.432	26.4106	24.9514	27.986	18.0929	15.4422	14.9995	12.4377	12.2002	9.5761	9.33518	9.92297	9.90048
ZNF398	14.2267	16.0527	14.9306	13.2062	12.7045	13.9448	10.9561	10.0904	9.66778	8.3136	8.12373	7.32843	6.77183	7.19421	6.61884
ISY1	54.2957	62.0082	58.0141	50.5539	51.7584	50.013	37.1528	35.0705	34.7692	27.0915	30.3639	22.728	22.7409	24.4407	23.4142
TRMT61A	21.6755	25.1102	23.5327	17.5499	18.4673	18.4057	10.719	11.9714	11.3378	7.96269	7.26915	5.26946	4.78983	5.70884	5.49467
NOP2	147.48	173.562	158.521	135.21	137.582	132.369	82.0464	79.8279	74.9625	66.3109	63.4829	61.4463	42.2855	49.2327	42.1842
LSG1	103.638	110.405	102.147	89.9451	89.1203	86.1038	59.1498	55.9136	58.1976	49.5008	50.4573	41.2435	32.7109	37.7245	36.0802
IPO13	34.9723	35.4712	32.2155	28.413	28.6455	29.6849	19.7873	19.9094	23.2253	18.1653	19.6243	13.2383	12.3927	15.6551	15.1699
RPP25	27.0185	29.0231	27.7916	22.7663	23.5432	24.792	17.1466	18.5899	18.1905	16.6766	15.6976	12.6771	11.0293	12.4445	11.8659
FDX1L	26.297	26.9779	25.0438	19.3311	20.971	22.4363	11.6213	13.3864	12.2257	11.8424	11.5526	7.82096	7.07421	7.55073	7.91686
MGAT4A	16.2414	15.9705	16.4991	11.7891	14.4311	15.2278	7.99129	9.10673	10.0145	7.99635	8.40424	5.45796	6.52207	5.63881	6.64555
NR2C2AP	64.2313	64.9139	65.7845	42.1569	53.0712	48.5	29.9793	35.6157	28.6211	24.9349	25.3178	15.8309	14.8847	19.2022	18.7864
C20orf27	104.523	110.989	101.078	71.1448	81.4716	84.3948	52.5573	59.0598	60.1675	51.6164	43.9259	34.7799	36.1418	41.4547	39.7685
MCAT	21.8192	23.2942	22.4418	15.6376	18.0002	18.955	13.4026	15.3022	14.4979	12.8738	12.0755	8.46302	9.72987	8.08535	8.43133
C16orf91	22.3326	25.3474	24.9673	16.286	19.1606	20.5295	13.6148	15.164	13.8653	13.3143	12.4842	9.42439	7.91273	8.69365	7.85682
ZGPAT	18.3393	21.7923	21.3336	13.5681	15.5907	18.9552	13.0157	13.3206	13.8084	12.4384	10.6251	8.88634	8.01045	10.5946	8.30531
ZNHIT2	10.465	11.6926	10.5512	7.69317	8.57522	10.2204	6.50247	7.75434	8.15886	7.67287	6.04594	4.36423	5.28919	5.22204	4.78762
SLC52A2	43.9188	42.7598	43.1039	25.674	33.2766	32.4232	23.2668	25.8102	26.0418	28.5596	24.594	15.4854	18.1375	22.5927	19.7744
KLHL21	18.2227	17.7393	17.1062	12.3214	12.5885	12.8186	12.254	11.2497	12.3994	10.2343	9.15071	5.81927	6.53173	9.97235	8.54405
MTSS1L	5.32401	5.25266	6.24127	3.14856	2.94052	3.66214	2.8118	3.52929	3.4751	2.31888	1.92685	2.63084	1.47945	2.22853	1.28793
CNTF	2.83803	2.65537	2.9707	1.54815	1.70743	2.35589	1.51675	1.86534	1.29345	1.04726	1.52806	1.11617	0.808446	0.747389	0.759382
TGIF2-C20orf24	7.02895	6.85596	6.99086	3.06843	2.33106	4.54721	3.24518	3.99254	1.40725	1.95647	2.50434	1.44646	2.41158	1.88798	2.11887
DNLZ	14.8178	19.6402	19.4908	13.5781	11.7131	12.585	11.6721	12.7089	9.07538	9.50139	8.36612	7.34545	6.43813	10.3273	8.54227
ATF5	41.8604	44.9941	43.6996	30.299	28.8695	29.0516	30.0282	27.524	28.583	14.2973	12.7138	13.0255	17.221	20.3308	15.8491
SMAD7	9.2218	10.715	9.05483	6.53629	6.72634	6.75407	5.75525	5.50776	5.36614	4.15416	4.20124	4.03466	4.77554	6.6348	4.45773
AP5Z1	18.5438	19.5063	18.0955	12.3367	13.4325	13.259	9.25129	10.2506	12.0041	8.50767	8.66388	5.29469	10.0419	11.2987	9.30555
LIMD2	82.1212	93.0601	90.2142	57.7395	55.6711	60.5257	51.1943	50.8884	61.1263	37.6835	39.4957	28.2809	48.975	51.1795	50.5215
PEX16	41.1133	52.5888	50.3217	31.5556	34.251	38.371	25.3333	28.1491	25.8793	21.9439	23.8419	12.9051	25.1512	28.8115	28.2635
ZBTB3	3.54669	3.96653	5.40403	3.46898	3.18823	3.28737	2.31494	3.32156	2.56582	2.19214	1.96938	1.38227	2.59492	3.56842	3.50718
BMF	32.9417	34.2709	34.3179	29.737	31.6348	28.1638	19.6383	21.8353	20.5351	10.2719	9.75502	10.6962	22.4416	22.6589	23.2448
NKD2	16.0578	19.2899	19.8269	18.8182	18.5839	17.3185	13.046	13.3875	14.5565	8.4726	6.2511	5.68321	11.8492	9.9097	10.5859
RBM3	286.776	294.016	300.178	222.089	244.015	249.849	242.61	243.122	243.66	129.973	132.017	94.1822	101.715	122.942	112.201
ADI1	61.764	68.4917	65.6868	50.6664	53.8817	57.4343	62.6072	64.0765	58.9695	35.8926	37.264	28.5457	28.627	30.9969	30.6882
PHF19	114.614	117.45	119.858	79.8379	91.0441	95.377	98.414	108.739	105.136	65.3747	62.279	46.9577	51.9713	59.3457	53.58
GPR183	20.5326	19.2053	20.6535	11.0588	11.7121	11.6028	14.6297	17.1694	13.8892	1.90656	2.53582	1.98976	1.71446	1.60891	1.96099
DUS3L	77.1172	80.6572	79.8107	62.395	63.4435	62.1332	68.3606	62.4191	70.1696	50.2796	44.8616	41.6787	32.0208	42.41	33.8686
UMPS	54.8741	71.494	55.0028	42.064	50.6597	54.3796	50.9087	47.9934	52.574	35.0335	37.2231	24.0033	18.2996	20.1239	21.3453
C12orf43	19.8433	22.9423	21.2122	17.5881	18.4674	18.2254	16.2862	17.0543	18.2609	14.0232	14.9707	11.3174	8.47506	8.90538	8.83443
TOE1	26.6753	29.1553	25.3812	22.005	22.2266	22.0295	19.2469	21.9916	21.6592	18.4671	17.1063	14.9787	9.76762	9.28949	9.92283
FTSJ3	53.6209	59.3966	54.988	49.9592	48.4079	50.2443	46.181	45.6279	43.7998	39.897	37.6599	35.0086	23.0039	24.3521	24.6435
PTRH2	58.4976	67.5881	65.7024	55.5776	56.8819	56.553	54.0401	50.695	48.3379	42.7401	43.5444	40.4981	26.9954	26.0352	27.3968
NUP85	50.3788	52.1196	52.5197	38.6238	46.2003	44.2283	41.623	42.2348	40.7217	34.8644	35.5387	25.4982	21.6339	22.6707	23.9511
MRPS12	76.7468	75.1648	81.3906	58.3668	64.6263	59.9508	59.978	67.5826	60.3297	52.682	50.8581	31.8666	27.6368	29.1716	29.077
NAA15	70.8809	70.0398	76.3646	52.6587	60.2041	58.7797	65.8242	65.2127	53.1601	44.9882	49.2937	34.8621	27.6455	28.6709	32.5038
PWP1	75.398	82.7193	80.1145	65.6329	67.8742	64.4823	75.8137	70.9195	73.0571	55.6353	56.6455	48.8042	33.9862	37.83	39.6512
LRR1	45.2598	45.8829	43.469	35.2388	37.6753	34.9754	39.1709	41.5012	40.6547	30.7796	34.2211	24.9761	18.3516	20.5523	21.0194
FASTKD5	30.0766	30.8029	32.376	24.0663	27.0577	27.7453	26.7074	26.5312	28.6301	22.5531	25.4675	17.8438	11.3819	12.1637	12.2673
TNFRSF8	6.106	5.91608	5.5843	5.26652	5.48659	5.59513	4.95644	4.93743	4.60457	4.82363	4.35294	2.62621	1.70228	1.73676	1.44915
KLHL18	19.9161	20.2136	19.4181	17.4315	18.9052	18.7557	17.9043	17.9251	19.197	16.974	14.666	10.9398	9.19959	10.0637	8.70742
TCEB3	39.5006	40.4101	37.878	36.012	37.1372	37.4527	36.2531	36.3625	36.2489	28.9357	27.8225	24.8723	17.3859	18.1589	16.808
RRP1B	52.4748	53.2564	52.9815	48.1217	48.7508	50.0285	46.5948	47.2428	43.7013	36.588	37.7194	31.6794	23.9799	25.5971	24.4799
DNTTIP2	103.235	97.6898	95.3399	84.072	89.0118	88.5012	86.6942	80.8773	75.933	58.554	66.7218	50.4724	31.8195	34.0021	35.727
FASTKD2	33.1632	32.3628	33.811	26.6562	30.16	29.4967	30.6329	30.9803	28.8945	23.2409	24.0174	17.3956	13.1473	15.0068	15.0392
WDR77	50.4404	51.8889	53.598	41.7957	41.7744	46.4231	44.7479	46.4239	44.3597	36.5854	31.584	26.8012	16.15	19.8334	20.2222
FOXRED2	19.1362	22.6137	23.7503	20.5476	20.7015	23.0539	20.5111	21.655	20.3514	16.2134	15.6688	13.6097	7.60649	11.2902	9.3478
MRPL27	69.2055	81.7048	83.7558	72.2927	78.3827	81.1703	79.9536	85.4977	84.353	58.0281	63.2787	49.5385	30.6421	36.2496	41.0531
AKR1C7P	7.0856	8.68862	9.28643	7.4556	9.07074	9.87981	8.11032	8.68883	7.88338	4.59737	5.79615	4.19857	3.01018	2.96674	2.85427
NDUFAF4	100.644	91.0985	87.7309	72.1369	79.5214	90.5298	85.4125	89.6909	72.4567	68.4597	70.2871	51.22	37.1846	34.7545	37.1585
EMG1	25.5901	22.6752	24.5416	16.5709	21.2624	22.5417	25.0866	25.5637	20.2788	19.7974	19.5045	13.4009	8.44904	8.80453	9.95505
TUBB4B	552.865	586.348	577.935	421.636	435.743	434.888	556.383	568.701	582.287	471.114	452.898	367.217	193.083	209.048	190.558
SRRT	141.269	144.72	135.95	112.804	110.96	107.821	130.74	133.14	134.571	117.009	107.92	102.555	61.5005	66.7371	66.1363
HSPA14	77.162	76.5112	76.9971	56.5405	59.4255	56.5355	69.6392	72.4853	73.4403	60.9012	56.2528	54.993	33.9381	36.801	37.1392
SLC19A1	31.1381	33.3294	32.9573	22.9912	23.2322	23.5231	24.262	30.3714	29.0783	23.1217	22.9306	19.3335	14.4374	12.4293	12.7032
SNRNP25	51.7364	49.3117	48.3644	41.0804	35.2956	38.139	41.4606	43.6794	44.4143	36.3431	34.7681	34.3681	17.6862	18.8876	17.2029
MTFR2	27.5676	26.3673	27.0884	22.2884	23.9223	22.9646	24.423	24.9371	25.7007	19.8971	20.3465	23.3005	12.4542	12.6118	12.1886
DDIAS	15.9167	14.9247	16.405	12.8128	14.5799	13.0991	16.4599	15.4637	16.1561	12.8628	14.2054	12.3878	5.30194	7.23137	7.86527
TIMM21	85.9483	82.2576	84.7359	72.3299	73.4052	66.796	87.475	87.2971	73.9132	71.0938	71.9038	65.6817	35.7226	40.3006	40.8021
MT-ND6	1008.85	793.866	921.792	826.454	869.953	778.939	987.466	906.913	807.806	916.292	715.022	613.177	295.819	482.738	501.348
SHQ1	35.8228	32.5195	33.7554	28.5166	25.5333	21.9182	26.7673	19.9012	15.7929	23.5959	17.4369	13.8659	9.64836	13.6551	19.0791
DNAJC2	72.588	74.6069	68.843	57.8558	55.2508	53.177	55.311	49.817	46.7761	38.5387	42.7098	37.8528	23.4759	26.5257	27.7694
CCDC86	93.0076	94.6763	89.9848	73.8924	69.7229	72.8096	61.1992	63.964	59.3683	50.6423	47.8943	44.9913	28.5479	29.7979	28.2166
NOP56	465.526	468.424	451.551	379.019	372.436	366.203	349.042	347.375	327.661	273.644	275.923	239.484	178.453	184.71	183.861
NOL11	101.387	97.4818	98.0922	78.8328	86.4234	76.0792	71.8774	76.4431	68.9943	52.8471	61.1329	47.519	31.8516	37.196	36.6935
TSR1	57.8747	60.2134	58.2466	50.1457	52.1118	47.9573	45.6719	45.2912	42.2759	34.6933	35.6566	29.081	22.3274	26.0555	24.188
DDX20	26.6877	28.1205	26.0681	23.5025	23.9384	22.5388	20.8215	20.3214	19.9411	16.8675	17.5311	13.557	10.7148	10.221	13.4241
PLD6	27.5633	28.9958	28.7783	22.6747	24.1859	23.565	20.2285	20.0046	19.4859	14.7029	15.82	10.329	9.2243	8.92557	9.86956
L3MBTL2	29.7008	29.953	30.0395	23.5141	24.7821	24.887	20.5291	21.5219	21.6551	17.0267	17.6281	13.3306	12.6994	12.9495	13.3749
SLC5A6	73.7069	74.2879	76.1265	57.2702	58.8441	59.4928	52.0774	53.3986	52.9577	44.9563	43.5313	27.395	27.7402	28.2282	29.6344
PDE12	32.217	31.7401	31.2241	25.0703	26.56	25.8968	23.3259	23.5248	22.7086	19.569	19.6373	13.8253	12.5174	13.7123	13.8424
GEMIN5	23.7987	23.5602	24.339	18.74	19.0095	19.9972	17.0885	17.98	15.765	13.3725	14.4092	11.0368	8.20427	9.2033	9.36549
NOL10	47.4925	45.6132	49.4664	37.4359	39.7324	40.7832	37.249	37.6518	34.4514	29.1415	31.2478	24.2788	20.6543	19.507	22.1774
ZNF407	6.94658	7.14015	7.42633	5.59877	5.60869	5.74513	5.35349	5.60217	5.27301	4.32188	4.89675	3.91409	3.1598	3.12061	3.36712
HNRNPF	348.751	356.133	349.246	268.386	281.217	278.533	260.957	250.961	256.342	220.777	232.306	190.187	160.361	165.534	165.109
DDX21	311.411	322.473	322.704	231	233.068	232.472	222.875	217.599	204.98	167.066	181.765	150.204	124.154	125.739	127.823
TFB2M	68.0554	67.9771	66.6055	46.3807	49.2432	49.8632	45.1943	45.1744	41.093	29.6645	31.1219	23.1534	18.9591	18.966	21.1661
NOP16	182.667	195.95	187.311	133.718	136.036	147.039	117.984	121.85	113.633	85.2189	78.0009	69.5082	48.3815	50.6407	50.4134
ARMC6	88.0076	87.2484	85.6566	63.3639	61.2442	66.0708	50.872	58.2764	53.2681	42.415	38.8159	30.3125	27.8052	26.9204	26.5148
E2F4	108.528	112.68	113.62	91.2107	90.8105	88.0336	76.3223	79.762	85.6096	66.7449	61.4564	55.6297	51.4133	53.5449	48.8247
LRRC4	89.2028	83.7303	90.2837	70.3743	65.9345	67.7853	47.1887	53.4233	56.3967	42.1216	37.2569	33.8134	22.6978	27.3788	26.8952
GEN1	31.3145	29.4695	33.988	25.1358	25.1095	28.4273	23.405	20.6852	22.9356	19.0607	17.4683	15.1338	13.0155	14.3042	15.7193
GEMIN4	59.9316	57.0246	60.6884	49.8707	48.2952	53.2535	42.6285	42.3299	43.1433	34.732	36.3596	32.0064	26.3766	25.3658	25.8668
CEBPZ	89.5094	90.0336	91.6612	74.4986	70.4559	75.0474	69.1867	60.3359	56.5464	46.3806	51.4537	40.6705	31.0931	32.0876	37.6326
NOL6	53.3233	55.5359	53.0021	41.3757	41.779	41.6575	31.2517	32.2763	30.2326	21.2857	21.0342	15.6011	13.0669	14.5938	14.1173
NOP58	254.031	245.077	249.566	207.756	211.016	210.869	174.04	173.381	161.447	126.703	129.784	118.719	100.952	102.191	103.216
NIP7	75.6863	74.5711	80.659	60.4881	65.0982	59.5294	51.3002	49.6969	46.8529	32.488	32.0977	28.4572	20.4595	22.3	22.1034
LANCL2	13.9775	15.3044	18.8548	12.2165	11.8442	11.5651	10.4888	11.672	9.95395	5.93661	6.10455	4.94182	3.59815	4.4727	4.22358
KEAP1	90.6021	92.9224	99.912	69.3464	73.943	71.3726	68.8287	73.2256	69.2235	53.6468	59.1296	39.8013	38.4781	40.8009	44.3405
MEPCE	91.2178	95.747	99.3851	72.2649	78.407	71.3889	70.7965	67.9691	68.5518	52.4354	50.5197	41.3219	38.3221	43.4825	41.2213
PDF	22.0148	24.6099	24.8577	15.0917	20.0778	20.1313	15.699	16.5965	16.3908	12.6863	10.4504	7.55808	6.62116	8.66889	8.83014
SLC25A33	13.4979	13.3807	13.3068	9.24997	11.5347	10.9809	9.71102	9.15451	9.55379	8.32961	8.59721	5.24204	4.68638	5.46248	5.82322
EIF4A3	111.817	114.292	115.291	77.8301	90.1859	91.7356	81.8621	82.2326	82.8343	64.3272	66.7958	48.8779	39.1609	43.9216	43.6524
DDX39A	333.294	342.246	328.344	218.761	252.692	243.472	226.702	238.841	244.149	194.614	189.31	128.316	124.646	133.909	132.456
SUPV3L1	38.9889	36.6499	35.7052	25.9028	26.0227	28.9473	24.7372	28.275	27.5343	21.3172	21.167	19.018	15.5056	16.7602	19.8823
POLR3H	54.8743	51.8228	52.6492	39.6714	41.5517	42.5458	32.5522	31.8924	32.9659	27.7834	28.1745	19.7629	18.7006	19.2406	19.8218
C17orf96	34.4015	31.8362	32.4079	25.065	25.0452	24.7787	19.2416	19.0922	19.0574	18.0334	18.0633	11.4784	11.644	12.7742	11.6517
NXT1	52.7122	48.2106	48.8438	36.9569	40.6309	40.2882	29.8542	31.5774	29.3087	30.3476	26.6029	21.2849	18.8859	21.7704	20.9239
POLR1C	66.0326	55.5339	57.6188	40.8096	47.1247	45.9738	35.8421	38.4793	36.1416	31.514	27.5646	24.1123	22.057	23.8026	22.1634
ATRIP	19.4321	16.0202	15.9735	12.5684	14.3779	12.308	11.3509	11.3269	10.0183	8.66488	9.5296	8.62141	6.57343	6.08899	6.88268
NIFK	252.402	232.602	221.979	212.245	189.86	184.133	153.582	160.354	142.34	124.065	136.207	137.996	105.057	98.5909	101.112
TLCD1	6.24896	5.35331	5.69419	4.2344	4.17317	3.74223	3.09777	4.1122	2.71689	3.25762	2.40424	2.84803	1.45082	1.54918	1.68372
GNL2	105.518	97.8105	99.4862	72.3182	75.5656	73.9651	70.9195	74.8998	65.909	60.4792	59.9331	73.4432	45.936	43.8863	45.1387
SF3B4	148.719	131.462	144.654	122.166	111.056	113.802	109.247	111.483	108.647	99.0164	94.425	105.224	66.2272	61.1647	57.3445
LYAR	82.5404	82.164	81.0999	66.0349	60.4074	59.4099	65.5452	66.1569	59.262	51.3894	52.3061	52.8433	35.4994	38.4513	34.8566
SYNCRIP	279.219	283.514	290.965	232.957	230.315	225.054	254.347	250.109	215.094	189.105	199.338	185.916	131.697	127.331	127.111
TWISTNB	64.7288	73.8548	70.8867	53.1628	55.5516	52.0547	55.6517	56.9615	49.8462	33.3217	33.5715	30.4069	20.54	19.5693	19.987
RNF34	62.7413	64.4065	67.3819	50.8252	50.3763	50.0482	45.1517	49.8312	50.7831	41.1997	39.9374	37.2766	27.7945	27.7585	25.978
POLE3	170.645	176.177	171.698	130.95	137.195	134.56	131.737	134.701	132.122	106.436	110.147	109.224	73.8314	83.9875	76.9597
IPO4	41.971	47.9334	43.8869	32.0077	31.1	31.6806	33.6832	33.0084	34.5795	25.6091	25.6773	24.2457	14.5842	16.0816	15.0809
MRTO4	88.3453	92.794	92.3247	67.6805	71.2479	70.6964	72.8141	74.0834	71.0951	53.9396	54.1734	42.6381	26.4392	33.8723	31.1508
DDX56	87.7569	83.2045	88.8967	67.9805	67.8546	69.7433	70.4983	69.709	69.4141	56.7059	57.5367	42.2063	39.5605	43.3981	39.1922
PES1	145.637	145	141.955	110.033	104.58	108.097	115.158	116.788	114.13	98.51	93.6607	75.5434	66.5884	65.3034	62.725
SRSF7	370.661	407.568	397.594	260.852	294.085	275.464	313.03	308.45	290.257	232.405	258.032	184.753	163.43	183.587	177.821
TSSC4	33.8899	34.4802	34.0793	23.6659	28.5364	25.63	26.1707	27.9048	26.0535	23.9745	25.0417	13.5814	14.5223	16.4324	15.6888
RRP7A	43.197	39.0609	40.0632	30.5854	33.6662	29.0362	30.9004	29.9837	32.1177	24.8579	28.8161	18.8587	17.0217	17.2161	16.7105
ATAD3A	52.9086	49.6332	49.5905	33.5672	33.6016	30.9037	36.378	36.9181	41.5998	29.1051	28.1426	21.0467	20.4145	21.1847	22.3125
RPUSD1	43.5205	46.3161	48.758	25.7637	30.0454	28.9684	32.5487	35.5903	35.669	29.219	24.4786	20.4012	15.9173	19.7338	15.7052
CLUH	97.9438	100.989	95.7255	73.8804	69.1976	67.7656	65.5742	66.6208	73.2462	64.8188	51.0632	53.4758	41.6598	46.2458	33.3993
PGAM5	68.7474	65.1254	65.5433	46.4339	47.2585	45.0468	40.4962	43.2895	46.8219	41.7531	38.9777	29.9389	22.8001	24.8872	22.73
PPIF	182.218	182.963	190.4	134.415	132.509	139.19	124.573	124.476	133.952	119.072	106.399	81.5074	73.1272	86.9792	79.5536
RRP1	48.4788	51.2839	50.9085	31.934	32.8165	33.1322	30.9361	30.2223	31.7114	24.1581	24.4879	15.7271	15.3867	17.149	17.6961
IFRD2	102.358	106.046	100.696	69.7321	67.121	71.4271	61.374	68.469	66.8159	56.9921	55.3005	43.7776	41.2496	45.4045	39.6145
ATAD3B	52.2789	52.9253	51.3662	27.8403	28.3835	28.8002	23.3853	25.1559	30.1099	20.6097	18.9659	14.2676	7.94583	9.5255	7.39863
SNAPC4	8.32216	9.67403	9.14321	6.31009	6.25893	6.52071	6.08124	6.04177	6.35469	5.60583	4.87984	4.82122	3.98191	4.15469	3.97793
ZNF324B	7.61912	8.63679	8.77083	5.53296	5.52762	5.20982	4.97461	5.00131	3.99389	4.42655	4.97603	3.27707	3.06452	3.04745	3.1214
LRWD1	20.4629	22.8875	21.5193	13.6125	16.1365	12.9183	13.4506	13.1651	13.7588	13.258	13.1224	7.91036	6.58942	7.43424	6.90354
LETM1	41.6498	47.9869	46.8638	30.9408	31.994	30.3313	31.3933	31.0816	30.3926	29.3543	30.5153	25.568	20.5009	22.1852	20.7212
FOS	29.4314	38.4723	32.3669	17.9071	19.1659	16.3217	24.1877	21.952	24.6886	18.958	19.1266	16.6688	12.9586	16.5132	14.4813
WDR90	13.5689	13.9616	17.9439	7.23603	8.41681	9.41923	11.3288	8.94075	11.7212	9.23068	8.266	6.45579	4.71132	7.16652	4.95154
JMJD4	14.9507	12.5982	16.0403	12.006	11.8535	12.4332	11.0377	11.9166	12.4558	11.6899	9.6542	8.17184	6.29298	6.58414	6.67959
ZNF576	11.2998	14.5202	15.523	11.002	11.2866	11.8473	10.5016	12.3467	12.7835	11.4301	10.3581	7.99151	5.7273	6.98439	6.39526
WDR4	28.8198	32.5149	36.8515	20.35	23.7745	23.6325	23.834	23.5442	24.7711	23.7564	23.7417	16.4229	11.9118	13.9911	11.8602
SLCO4A1	32.6025	38.8168	36.9917	24.4379	23.7957	23.7461	24.3382	23.1796	26.5731	28.7078	27.6637	23.0352	14.3889	15.168	15.1922
METTL16	20.6841	24.098	22.5371	16.2587	16.617	16.4005	17.0051	16.3409	15.2287	16.6187	16.0743	14.031	10.3298	9.89982	9.19918
ALS2	174.917	184.926	194.002	137.242	144.749	142.095	144.855	132.532	144.929	137.253	138.03	136.949	73.8921	81.2111	78.7972
HSPH1	289.435	272.407	283.939	196.967	200.134	196.325	186.718	183.181	174.412	220.398	228.416	178.506	67.1405	72.3957	72.6315
DNAJA1	268.916	270.525	259.457	191.816	198.197	197.959	230.23	222.49	212.486	217.267	234.5	189.04	93.6875	97.4463	96.6197
HSPA8	3110.6	3296.41	3351.3	2338.84	2343.75	2323.97	2614.95	2647.36	2553.53	2764.45	2759.35	2544.52	995.979	972.202	959.354
CHORDC1	122.146	122.54	121.132	98.8998	87.0894	90.1282	106.849	101.704	94.5442	135.363	138.004	132.993	51.3298	55.3146	54.7874
HSP90AA1	952.676	1006.53	981.715	808.298	806.093	799.963	1247.43	1217.52	1130.45	1175.31	1327.88	1102.5	360.386	369.15	380.624
HSPE1	411.455	447.689	419.709	339.095	330.32	329.256	660.963	602.647	598.396	526.78	572.998	472.602	187.87	205.728	199.842
CDC25A	32.9704	33.4936	31.8637	21.3352	22.1435	21.6412	37.9718	40.5797	37.7153	32.9211	34.4524	25.8178	11.3102	13.501	13.2554
U2AF1	137.171	155.573	133.053	85.8129	98.372	106.739	131.973	126.838	156.882	149.921	113.029	97.2432	63.0759	65.7779	69.006
TOMM40	135.984	130.444	130.508	77.7643	78.2659	77.2238	141.98	149.486	148.313	116.061	106.767	80.466	52.8231	60.055	55.5917
ALYREF	133.06	131.606	134.18	88.2203	88.1871	85.5331	138.713	142.39	131.153	104.989	92.5773	94.8243	57.9881	66.8164	57.6974
DCTPP1	63.4179	63.2701	67.3245	46.6291	54.185	53.9192	61.96	70.307	67.4165	59.7472	58.9181	39.1491	23.0882	28.8967	26.5325
TIMM10	92.1626	101.878	100.731	79.6802	85.0787	88.3995	107.015	109.914	117.613	84.6251	83.5042	77.567	43.0775	49.2304	45.6951
POLR2L	76.2184	80.5206	76.3846	64.7029	65.4057	60.6253	91.1216	92.9917	94.7726	82.1897	68.5025	63.3416	32.7863	38.3468	33.7517
FEN1	89.7444	92.9687	88.4748	68.9227	76.279	75.1365	107.512	109.018	107.014	83.4871	86.2414	65.937	33.2745	36.0041	35.0123
POP1	24.3844	24.451	24.7892	22.4276	26.3664	22.536	31.6323	32.5572	30.7206	26.6914	29.2231	22.4049	10.2667	9.69752	11.3733
BAG2	8.08772	7.87579	8.47603	9.11541	9.7795	8.96311	10.6446	10.8161	9.78146	9.02229	9.72421	7.12257	2.98008	3.26277	3.63936
NQO1	26.749	31.5092	31.5771	26.8524	35.3862	35.8223	47.4529	50.6004	41.0814	17.2446	20.7283	12.9551	5.43826	4.57325	4.88285
ZNF232	34.419	37.3683	34.7294	42.0095	41.1344	43.4351	38.8929	38.6441	36.1344	29.4628	33.8239	27.3614	16.2305	16.1764	17.6179
FAM98A	62.2029	55.6229	59.8452	54.4166	62.4605	62.6737	47.9016	53.9626	44.125	37.4229	46.5606	32.0614	17.1083	18.0038	17.7808
TRMT10C	69.4564	65.8617	64.256	64.7076	67.7038	67.8846	57.3902	58.6169	54.1341	43.3745	49.2435	41.1914	27.3579	29.7733	30.5453
CENPP	19.8396	22.8511	19.7479	22.6311	24.5127	18.5414	18.8065	19.3225	17.0349	13.1917	15.1937	15.1334	8.44306	8.65355	10.2164
CTC-534A2.2	4.77779	4.79433	5.28873	5.14852	5.13683	5.24593	5.28972	4.23045	2.68838	3.19287	3.18842	3.1185	1.31321	1.92624	2.51214
MTND1P23	104.499	99.4777	113.209	108.745	143.69	143.121	141.239	134.608	75.7767	56.0032	59.2611	74.8366	35.5266	30.794	63.7781
AHRR	37.8239	42.3859	40.9168	51.5151	52.9279	56.2112	40.8983	38.9993	43.3627	19.7855	18.1386	14.0937	18.4038	17.3129	19.0618
METTL25	6.29391	7.96905	5.6003	7.76333	8.46035	8.22738	5.63084	5.88999	5.92238	3.66716	3.53141	2.65505	2.33097	3.17046	3.20224
CSPG4	0.366905	0.375346	0.368449	0.423331	0.604897	0.573892	0.260069	0.274504	0.251726	0.0916112	0.123433	0.115133	0.0899971	0.127185	0.112858
RP11-271K11.5	4.57295	5.59361	6.61926	6.97325	7.87157	9.73959	3.68706	4.34313	3.23659	1.55108	1.57696	0.612972	1.23321	0.714273	1.08383
ZNF587B	17.5117	20.0095	20.28	21.3816	23.2479	24.0614	14.1665	14.2059	13.2362	8.54696	8.79525	7.23374	6.40129	6.31736	6.1047
CYP20A1	19.9191	19.3209	22.558	21.6691	24.0126	24.5414	15.8149	16.3899	16.1349	9.64815	11.4344	7.58549	8.65169	10.0901	9.96025
ARHGEF3	47.8383	51.083	49.0706	49.9073	55.6663	54.3609	36.5387	37.8051	36.177	18.3267	18.3341	17.2384	21.8464	21.1345	21.439
TMEM192	37.9463	40.0155	40.8365	39.1544	37.3274	36.7442	24.8237	26.2791	23.1665	20.9466	18.0203	16.2153	15.603	15.2551	16.4956
SLC7A6	55.2819	54.7291	59.7636	55.3461	49.9923	55.9278	33.8432	37.2324	34.0022	30.7813	28.8375	26.7084	23.8	23.6345	22.6716
P2RY6	53.148	50.7037	53.0504	52.3365	48.6964	50.2184	25.5856	25.7235	26.3086	18.3323	16.4042	19.6583	11.7271	11.8828	11.2655
RIOK1	73.1421	75.0277	78.3121	79.4866	70.5371	71.0064	47.0734	48.2093	46.6706	36.1483	37.9557	39.9083	35.4347	32.983	34.2749
SMYD5	30.4908	29.1339	32.5788	32.8795	28.1954	26.7706	18.2187	20.2862	19.1802	19.3835	18.4892	15.027	14.3677	14.7076	13.7259
DCAF4	29.223	28.1789	30.9251	28.0431	22.1945	23.9156	14.4233	16.9736	15.7296	13.5592	11.8141	13.4234	13.4971	11.3635	13.0248
AKAP1	73.9387	77.2889	74.6458	73.3016	66.8134	67.1147	41.8297	40.2653	35.6045	32.2097	27.0435	40.2598	29.6676	28.8705	27.5992
GOLGA8O	17.2724	22.224	19.2053	21.8619	18.4766	20.7137	9.24336	9.06477	8.40198	8.65963	8.55717	11.4061	8.17449	7.66612	7.7197
ATXN7L2	7.11263	8.22808	6.74201	7.7862	7.10062	7.61078	3.84838	4.40273	5.22877	3.36587	3.05821	2.92695	2.98837	3.72932	2.91101
MSTO1	79.2903	88.6736	80.3484	86.705	83.7158	86.3059	54.0157	52.023	63.5434	46.0883	51.7756	43.8584	38.4644	38.3055	38.28
ZBTB9	8.30758	10.9617	9.76384	10.2791	9.06066	10.4502	5.67659	6.15072	5.32772	4.46813	4.3546	3.97072	3.46966	3.58484	3.3007
DHODH	24.6145	26.8755	25.0373	24.7713	23.4698	24.9996	15.6412	15.6263	15.1251	11.716	12.741	9.94623	9.33161	11.8263	11.0463
METTL1	72.6763	79.9582	75.2595	76.9723	67.8886	74.9401	38.7521	35.001	35.759	30.6533	33.1623	24.1133	22.2771	25.4432	24.6315
SLC12A9	46.0751	50.9002	49.5178	45.4734	46.0762	48.1473	24.8386	24.519	23.863	26.2483	22.6889	19.0645	18.8272	22.7024	21.6199
KIF17	7.33151	7.96437	6.81299	6.46431	6.9052	5.99167	0.22508	0.54311	0.275361	0.127853	0.205843	0.302152	0.298017	0.218505	0.150926
TIFAB	27.6026	28.6711	29.0651	21.8019	23.2292	22.2542	2.76361	3.19904	3.37493	1.27986	1.26265	1.55725	1.65988	1.63879	1.55673
NAPSB	15.0217	16.5194	14.7848	10.9392	13.092	13.1429	0.395169	0.340335	0.415566	0.240455	0.0451211	0.0833338	0.150285	0.108973	0.108723
HMOX1	41.5317	53.0042	50.7778	37.1013	42.5419	42.1704	3.00076	3.78819	3.42964	7.45289	7.27836	4.55742	4.10088	4.92191	4.45345
ADAMDEC1	2.19802	3.08644	2.8536	1.99392	2.85255	2.29249	0.0701008	0.225387	0.192428	0.199325	0.141106	0.101223	0.0233592	0.0229762	0.096657
TMEM50B	28.3265	27.7172	27.6161	23.8818	28.3879	27.9612	13.5783	15.0417	12.4592	15.7115	16.8043	13.603	11.5743	13.8134	13.966
HSPA1B	152.53	157.196	160.268	160.044	157.81	160.918	35.283	35.6063	36.862	64.533	59.1925	51.0135	24.3783	24.3022	24.0881
DHRS9	39.902	34.7233	36.7933	32.0329	34.2937	36.3844	8.79968	6.7611	10.2713	10.1513	11.1852	5.90823	4.94838	4.15719	6.21052
MANEAL	22.1249	20.3541	19.5035	20.3116	23.2007	18.4999	11.7437	11.2021	11.794	9.99457	8.78633	7.91558	8.36384	7.72224	7.12929
SKIL	21.0464	21.8962	24.182	20.3464	23.2891	22.9605	10.5249	8.31668	9.00607	5.36583	5.18119	4.22234	3.76463	4.41551	3.80875
ZBTB24	14.9323	15.4668	15.3378	15.3805	15.9647	15.6716	10.6401	10.04	9.77292	7.57778	7.56689	6.76488	6.45718	6.19387	6.76239
NOC3L	40.8837	45.1875	43.48	42.2402	46.3901	43.6025	29.4132	29.7012	25.2976	20.6583	23.9701	18.4667	18.4015	19.4292	20.6491
PRRG4	20.5859	22.0637	24.0449	21.7848	23.736	23.235	14.6836	14.7147	12.9046	10.7861	12.3097	9.19881	10.1377	9.49722	10.7334
GPATCH1	9.78259	9.55582	10.5629	9.92219	10.2039	9.75419	6.34936	6.4764	5.46063	5.13626	5.74438	5.25716	4.24318	4.56188	4.92154
UTP3	70.115	75.899	72.8049	79.2037	79.6769	78.6866	52.0352	46.9998	42.71	42.0309	46.1819	40.6809	31.2653	32.8273	33.7911
PPARGC1B	10.9637	11.3205	12.0628	11.9332	11.8672	11.9205	8.45877	7.9158	7.47001	6.99988	6.89991	5.94002	4.84005	5.05054	4.75774
RCL1	31.8733	30.9072	33.5467	33.1126	34.283	35.1465	23.3627	23.214	22.1038	17.7877	20.0315	16.056	12.82	12.7666	14.1187
WDR3	73.2866	71.4905	81.7293	73.5249	78.098	71.1682	55.243	55.4517	50.3658	41.3347	44.4827	37.4979	31.1703	31.6981	29.6738
SURF2	27.1318	29.1468	27.3682	27.2289	29.6893	27.2555	20.7149	20.9969	18.5624	16.6296	15.2449	13.8656	11.695	14.6719	12.9361
SPECC1	43.3326	52.9213	51.3241	47.9788	51.9471	47.9175	34.6257	34.9895	33.9328	25.122	24.3838	22.4298	16.5338	20.2048	17.9666
TRMO	24.773	24.0081	26.154	24.6929	25.4263	23.0263	19.9522	17.6015	20.072	14.2544	14.9483	15.5116	11.0611	13.2752	10.4481
MPHOSPH10	58.2238	61.8305	59.4015	59.9686	58.4639	56.5553	48.8294	43.251	43.2431	34.286	37.468	37.876	24.815	24.2575	24.5557
SFPQ	578.081	584.837	578.146	624.11	583.963	579.409	459.675	429.366	403.454	333.97	356.263	396.326	259.783	260.029	265.661
GPATCH4	165.583	166.064	161.424	168.949	157.126	161.214	116.011	110.452	99.0064	76.3507	77.5209	84.1452	49.5053	48.1575	47.4588
PBDC1	59.4054	61.2756	63.691	58.8933	56.7671	59.6694	43.7021	41.277	37.2508	32.5003	34.3497	33.0779	22.6973	23.5436	21.7814
ESF1	49.4352	52.7327	47.7235	50.3272	48.3842	45.0119	33.2721	31.7494	28.7448	22.4867	23.2229	23.2954	15.1966	15.8556	15.5868
ERVK3-1	61.8378	68.982	63.8165	60.7341	58.4621	57.0081	45.6987	43.5979	42.8994	35.693	36.4463	36.4735	28.2706	31.6752	28.5953
LTV1	104.168	112.545	104.284	95.5918	98.4136	99.8792	72.0914	68.8476	61.7777	44.9097	50.6759	44.8732	35.0355	37.3785	35.6134
PMM2	64.4649	66.1463	60.9728	55.5089	57.1026	57.5689	42.8219	37.8946	39.4381	31.0704	28.9188	27.0644	23.6755	25.9724	25.2687
NCOA5	57.2736	55.3992	54.9221	51.8044	52.747	54.2721	35.4161	35.9153	38.5198	26.7357	26.5542	27.2345	21.4537	21.6548	20.6697
INTS7	33.3874	29.8451	32.5739	30.1593	29.9223	30.8409	21.3105	23.086	22.8673	16.2829	18.804	13.8473	12.8605	13.4604	15.8137
TTC27	21.2677	19.6101	21.1386	19.2279	19.3053	20.3856	14.7622	14.5836	13.7113	12.9341	12.3053	10.7345	8.63331	10.201	9.76822
CCNJ	18.5055	17.4113	18.5962	15.9499	17.3075	16.9066	12.1503	11.3695	11.7206	9.84539	11.0206	8.44151	6.97854	8.02637	8.12666
B3GALT6	45.9546	45.7477	47.5395	39.0956	43.07	43.8895	27.2175	29.3734	29.5962	25.851	24.2754	20.0953	17.4605	20.0071	19.8053
ZNF124	32.0621	33.5554	35.5792	30.2963	33.4251	31.6462	20.58	22.2073	20.3663	16.4978	17.6642	11.6789	12.4562	13.3216	14.0898
DDN	16.1329	16.3541	15.8259	15.102	15.821	15.1712	9.93843	10.9433	10.1545	8.53303	7.8559	5.82319	5.76726	5.45229	5.41097
NUFIP1	14.0104	14.2538	13.7641	13.6254	13.9105	12.5724	8.54552	8.63517	7.98572	7.08997	7.59852	6.0046	5.06339	5.16869	4.83492
RRS1	192.941	203.853	201.069	187.686	186.052	187.229	116.912	117.145	106.743	95.963	95.8889	78.7433	63.5261	70.4506	63.4858
SRFBP1	27.6331	28.9599	29.7075	26.2766	27.7699	27.2466	14.8535	15.205	12.9526	11.081	12.165	9.11012	7.66493	8.49706	9.11506
FAM208B	71.2891	75.6501	78.3381	68.1947	72.644	70.4077	42.3773	38.9453	41.4994	37.8053	39.023	30.9556	24.6738	27.3274	29.9382
ZNF593	26.3202	27.9205	28.7118	26.0754	26.3622	26.4048	15.991	16.7606	17.1794	15.66	13.6809	13.7829	9.82097	10.9223	9.88681
C1orf109	41.547	48.3536	50.7031	40.9221	41.1565	43.1338	26.751	27.5084	27.7296	23.2675	19.456	17.8976	16.0835	19.5362	16.109
INTS5	17.1642	21.2449	20.6176	17.0803	17.5582	19.6634	10.8467	11.7789	11.0064	10.2557	9.83521	6.98582	6.26505	8.54253	7.5484
TIMM8A	23.6954	25.6016	27.8895	22.1447	25.1377	24.7981	16.7047	17.4172	12.6996	13.6683	14.9151	9.75347	8.30112	9.1192	8.41582
CLP1	26.3268	26.8012	27.1645	21.5427	24.0514	25.3323	20.2848	20.6865	16.8474	16.5033	17.0862	12.5102	9.74923	10.8738	11.4253
G3BP1	190.721	207.016	203.299	166.308	182.417	181.862	147.511	149.153	136.686	117.43	126.274	87.6114	90.381	92.6003	98.0128
SASH3	116.049	118.41	125.761	92.8776	102.498	109.669	76.7006	81.1181	79.7174	64.3993	64.4105	48.4587	51.6994	51.9982	47.4516
URB2	23.8551	24.9834	25.8186	20.3079	20.9854	22.7927	15.4256	15.4538	14.6132	11.6588	11.3158	7.61909	6.94927	6.44033	6.50635
FASTKD3	27.4622	31.4867	33.86	25.3786	26.1341	27.4762	22.6317	21.8956	20.2458	17.0124	16.411	13.2063	12.6739	11.3635	11.6961
KIAA1551	68.7495	66.6461	73.5696	55.9332	57.9454	59.0139	44.8699	43.8786	40.384	27.6495	35.5336	31.6218	20.5683	24.284	23.4738
WDR36	52.6546	48.5808	57.0763	44.5677	46.3258	48.1107	35.5578	38.1447	34.8618	31.8112	33.0954	25.9702	22.6856	23.5794	23.8559
NOL9	16.4551	15.7285	18.5671	14.6273	14.8827	14.0684	12.0129	12.1521	9.87028	8.92944	8.49948	6.58268	8.07379	7.49579	7.47668
UTP14A	75.2897	74.0329	72.9176	62.1715	60.7788	60.0214	44.6222	46.6428	41.0258	32.9223	34.2982	29.2669	29.6647	31.0633	29.2774
NAT10	82.9159	84.266	83.243	69.8992	75.4594	67.5859	52.7397	54.0113	52.1568	42.3657	43.0904	38.4314	36.8925	37.8816	40.5213
RPP40	46.7326	45.6935	47.3729	33.1495	37.8545	37.6555	23.5393	25.4137	24.3017	13.1912	12.4246	8.90676	10.3828	7.78877	11.0752
AEN	52.9552	54.5245	53.6848	42.7388	45.5624	47.231	33.3544	35.2264	33.0934	26.9478	24.9188	17.1121	22.674	25.4291	24.9826
TRIAP1	72.1387	78.1932	78.5994	63.009	71.6166	73.4319	53.4335	52.7728	43.5357	36.5146	35.3096	23.6946	28.4272	33.1667	32.6566
CYB561D2	20.411	23.1791	21.0699	18.6047	22.6544	21.8529	16.6731	16.816	18.9105	14.0012	13.1901	6.10476	7.98221	10.5146	10.5221
ZNF35	11.1019	15.8399	10.9492	10.7979	13.0907	13.7251	10.8002	9.92103	8.75562	7.2457	9.06306	6.5315	5.24095	5.87579	5.76068
C12orf45	24.3989	27.8408	24.572	23.916	24.4328	23.1999	21.7514	16.9944	19.2476	14.5591	14.5073	14.2863	11.1692	9.39987	14.1624
PIGW	28.5978	27.5161	26.9266	27.7849	25.547	24.9268	22.4613	21.7168	21.8646	11.379	11.5608	9.60282	6.22873	8.51189	6.81045
EEPD1	27.4297	30.1158	30.0007	27.0072	30.5344	28.9895	23.5157	25.3151	23.0061	7.65106	11.2102	6.27064	3.97988	4.60625	6.31843
MRPL15	139.091	144.568	149.249	127.164	135.788	138.385	119.573	122.95	108.818	80.4462	87.7476	62.983	62.5173	67.8797	71.6592
SGOL2	39.1292	43.2661	42.0539	37.5286	40.7299	37.744	36.6343	35.3337	34.4785	25.6645	29.7593	24.7743	19.3941	18.2552	19.626
GAR1	90.7477	96.6734	101.368	84.2087	88.6552	85.7894	79.9177	74.3223	74.726	57.4305	63.2904	53.3623	39.1873	38.7644	40.6583
KBTBD8	38.7514	46.9866	47.12	38.8924	43.339	38.5268	35.8432	34.4328	32.5847	27.2454	28.687	25.1746	17.0412	19.06	20.4362
TGS1	35.9115	40.1523	39.8966	39.3189	39.6687	38.8712	34.6539	32.8578	30.2773	24.9093	26.9504	22.4166	17.2433	18.6781	18.5317
ITGB1BP1	78.3548	86.286	83.8548	78.7277	81.9501	88.2388	71.8459	71.6832	66.8637	57.7396	53.4881	45.2672	37.771	35.8901	35.6666
PUS7	41.2627	41.3206	41.4047	38.5795	38.315	40.5167	31.6333	32.4517	29.3246	22.3892	23.8549	18.8055	14.8946	17.2419	13.792
UTP20	21.1414	20.1344	21.5481	19.057	19.6685	18.8695	14.6356	13.7079	11.8733	8.43115	9.0287	6.86426	4.43355	4.45915	4.58896
PAK1IP1	53.5496	57.118	54.4609	51.547	54.6267	50.7889	42.5788	44.2528	41.71	33.2973	33.1048	28.885	21.0814	22.7989	22.104
COA7	47.7695	51.395	47.0749	49.3276	49.0867	47.0295	35.6746	37.1454	36.2026	29.7541	29.9066	21.7034	15.6441	19.0458	20.245
DLGAP3	12.2495	11.7561	10.5127	12.2992	12.5398	11.619	8.15477	8.34687	8.94903	6.68636	6.45147	4.41055	3.30112	3.78533	3.42232
LCMT2	15.8783	15.5568	14.918	17.3501	18.4561	18.7701	10.9877	11.6274	13.6898	9.85104	9.73141	9.03439	7.05581	7.00054	7.56456
RRP15	27.5688	29.6317	28.8241	29.5631	33.2188	32.1152	20.8124	21.7726	22.2717	15.9516	16.7788	14.4536	8.99252	7.34645	9.27676
UTP23	45.5509	48.6343	55.2959	51.4329	58.4054	54.9418	42.8383	41.4779	43.1654	29.5615	31.7674	25.3558	20.182	23.5953	22.598
GCLM	28.8834	33.283	33.9743	31.1821	40.0279	39.6533	26.8404	27.7058	23.1814	16.1598	20.6541	12.044	7.58407	10.4381	9.89683
GEMIN6	27.3887	31.74	27.6507	33.6703	35.8845	36.8725	27.0995	24.8351	23.6436	20.6556	24.5382	16.2258	13.5907	12.3347	13.1714
NUP35	33.3928	34.9603	38.3566	41.8676	42.612	40.6336	31.4503	30.6106	29.5823	25.6268	30.5982	21.9476	14.6142	16.5312	16.106
CDK5R1	1.9354	1.64494	2.06265	1.914	1.83868	1.87519	1.42971	1.27144	1.30876	1.17046	1.4958	0.79197	0.528744	0.595959	0.570384
TAF13	51.2809	49.0426	55.1874	50.2999	49.9182	52.9406	41.0104	38.4582	41.3975	42.7754	48.3942	27.6867	22.1483	24.3622	25.6391
DYNLL1	554.941	522.051	539.433	492.361	518.118	507.182	401.514	399.826	382.955	405.699	400.665	334.707	251.261	255.451	244.712
PRPF4	49.3078	50.4945	50.418	43.6591	44.9872	44.0183	33.8029	36.0369	34.8393	32.8634	32.9665	27.0251	21.3972	22.8079	22.7383
NKRF	30.4533	28.7969	28.9952	27.558	27.5086	26.9993	21.266	21.2092	21.4322	18.3939	18.5976	15.8745	13.0104	12.7074	14.2548
FHL2	25.3981	26.1133	25.1363	21.6621	23.3065	23.8913	14.6542	15.6579	16.9576	13.4586	15.8509	9.57751	8.12908	7.87809	9.53536
DGCR8	26.7418	27.0501	26.391	22.8225	25.5136	23.6457	18.7394	17.6075	17.6476	15.8826	16.2218	12.8066	9.27577	12.8729	11.6397
SACS	22.5164	22.7596	24.5981	21.9655	23.6985	23.6029	16.4899	15.6077	18.1959	15.888	15.3072	12.5106	8.62869	10.0937	10.6087
DUSP2	12.4041	12.1039	13.0309	10.2126	12.5525	12.3942	7.86326	8.16988	8.59957	7.78165	6.65207	3.263	3.06258	4.11659	3.11637
QTRT1	36.0327	35.3779	32.7302	30.4394	29.4005	35.2719	25.1401	27.9429	28.7639	24.9584	20.8801	16.4566	15.0152	18.549	13.9219
SRPRB	82.5674	81.1077	75.8797	69.8614	74.3978	68.848	61.2323	63.1244	67.866	58.2762	54.0311	35.613	32.8108	38.5097	35.3871
TRUB2	33.0918	29.9582	31.0909	27.0403	26.3724	27.2171	23.8053	25.7871	25.6585	19.5478	18.2831	13.8757	13.5473	11.2452	13.5681
C14orf169	31.1249	33.3164	32.8326	27.5906	28.0736	30.4859	24.4793	24.7453	25.173	19.9984	19.0766	15.1244	13.3574	13.5975	13.1488
GRWD1	87.5525	104.207	93.9897	80.6279	82.4962	77.5593	65.5292	62.1633	66.5066	49.6662	50.5457	36.2141	23.7171	32.1454	23.653
GNL3	269.481	295.779	295.091	259.67	245.994	260.684	211.403	195.666	191.229	149.46	167.651	140.431	119.551	118.126	128.608
ABCF2	129.69	149.962	136.145	116.574	114.259	116.369	102.435	101.279	90.8275	78.027	81.1869	72.3009	60.6361	59.3723	59.7183
BYSL	50.3241	60.6791	53.4325	47.6983	46.0238	50.3879	39.0959	38.6489	33.2098	35.3731	35.4452	29.6916	20.9558	27.8166	20.6483
PFAS	42.9465	47.0719	38.8882	34.5076	34.6343	38.7123	33.6204	33.2325	29.9347	26.8795	24.8662	22.3135	17.0068	19.2847	20.5023
PNO1	66.1766	66.756	66.1635	63.6347	51.3386	58.0123	52.1265	50.9476	43.2268	39.7983	34.2302	32.1625	17.9865	24.6872	20.1174
LLPH	93.645	85.3939	90.3068	85.0311	77.6788	84.3777	71.7134	69.3732	61.1097	55.3294	61.9138	59.6376	39.5407	40.7501	44.5071
TMEM138	60.5812	56.6286	52.0403	51.9035	51.8414	55.7343	36.0588	38.2926	41.6605	34.2473	38.4456	36.3784	22.614	28.5306	26.4024
FOSL1	28.7723	30.8565	29.1535	30.2759	25.095	26.5085	18.9949	17.7041	20.8635	17.2949	16.1492	18.1403	9.60307	9.07485	7.30545
RSC1A1	7.33812	6.84638	5.83924	8.17262	6.82954	5.37759	5.00707	4.48299	5.78908	2.99944	4.81041	5.80747	2.9808	2.87634	2.13759
IRX3	14.1339	14.7231	15.0318	13.8395	14.8908	15.6296	10.6309	11.5749	11.1778	8.99653	7.66534	12.6436	6.88415	5.82581	6.90649
GPR75	2.10925	2.07246	2.58695	2.18672	2.07659	2.0455	1.71379	1.45261	1.4125	1.1319	0.745733	1.35131	0.832208	0.723142	0.777006
RBM12	139.66	140.44	147.604	129.971	122.422	121.701	96.9879	94.9428	90.09	71.9179	74.5533	92.8705	54.7325	64.3295	55.3922
PRDM15	11.0584	11.3515	13.3286	9.75497	9.52119	10.1969	8.93629	6.54843	7.43856	6.00856	7.01414	7.35119	4.46346	4.65973	5.63741
SLC36A1	20.3301	22.7436	26.5771	23.9077	23.1037	24.1452	15.7162	15.7517	14.8161	12.5362	15.5721	15.3105	10.2698	10.8993	10.8926
HSPA1A	113.759	117.553	119.95	124.052	111.801	110.13	28.8577	26.9397	25.7605	65.8435	68.9509	64.4851	18.1133	19.2772	16.8593
TRAF3IP1	10.5075	12.0519	9.27619	8.45174	9.29608	10.1133	6.97908	5.94963	6.17684	6.66225	6.1426	8.66718	4.22323	6.2933	4.34277
CORO7-PAM16	1.47101	1.75108	0.501844	0.157781	1.13932	1.13925	0.123787	0.30915	0	0.362515	0.105354	0.144153	0.198155	0	0
LONRF2	0.198472	0.263645	0.196736	0.168887	0.223453	0.229777	0.114867	0.107603	0.0784652	0.120279	0.0767688	0.123843	0.0743254	0.0731713	0.111984
ZNF597	1.02208	1.36009	1.27445	0.958674	1.21715	1.03328	0.589692	0.675764	0.621863	0.604479	0.555382	0.589961	0.532501	0.513932	0.488422
SAMD15	2.15789	3.6993	2.78741	1.56492	2.97305	2.32332	0.923494	0.551255	0.514041	0.389413	0.467622	0.439992	0.411809	0.774633	0.473906
PDGFA	3.05196	3.77179	2.92388	2.0806	2.52348	2.62698	1.25626	1.08694	1.0615	1.33034	1.2023	1.1865	1.22855	1.60871	1.67043
ANKRD42	12.0962	14.377	13.0128	10.3506	10.5346	10.8816	6.66588	5.52459	6.30694	5.89722	7.64947	6.11746	6.70199	6.76608	6.49034
CAMKK1	13.2824	16.0262	14.6884	11.1747	10.4346	11.8386	2.69899	2.74982	2.97205	3.93265	3.79353	2.13853	4.00585	4.12583	3.75122
CDK11A	42.9451	47.7593	43.9549	36.54	37.4262	40.6504	20.9686	17.8116	22.1182	20.0373	21.5296	19.9811	23.2584	23.6818	23.2237
MYBPH	17.2956	20.4223	17.5603	16.0089	13.2601	15.6298	4.16398	4.46627	4.50903	2.98816	2.66711	3.0545	6.46268	5.86685	6.55449
DOK3	178.12	188.604	185.538	163.388	151.007	159.739	79.4216	82.9985	87.9728	89.2775	81.2753	84.2224	99.8903	107.992	91.361
IFFO1	28.3863	30.3646	29.3772	23.8283	24.89	25.3486	11.5502	11.7434	11.4137	11.3275	10.2799	9.35585	13.4968	16.0679	13.8184
RGL4	43.1897	53.059	44.0934	32.5818	33.1794	35.2999	5.78652	5.09371	5.18048	4.15644	3.69341	3.83551	14.1366	15.2904	9.69777
TMEM150A	9.67189	10.8331	8.26129	7.46951	7.57604	7.27317	2.49549	2.68326	2.33467	2.85391	2.4126	1.6577	3.9985	3.78593	3.46781
BCL2L11	14.2699	15.7202	14.2702	12.7316	12.038	11.405	6.80071	6.51006	5.94261	7.14732	6.23529	6.59936	7.74154	7.70582	8.64514
ADGRG5	47.482	48.3848	49.3595	36.4109	38.3242	36.7073	12.5865	11.5804	12.674	18.4106	16.9646	16.6501	17.9867	17.8424	16.1034
HP	16.3573	17.2756	15.0288	11.3711	14.1083	15.3408	1.75632	1.38003	1.80236	3.45123	3.79828	1.85009	3.69378	4.00579	4.59404
HVCN1	32.9473	33.5346	31.1344	30.1689	34.1993	31.7568	12.4313	13.089	14.3337	14.8202	17.2159	14.4452	16.4522	18.789	18.1828
MARCO	7.87516	9.79552	7.67162	7.59194	9.3912	7.9142	1.50709	1.53241	1.78734	2.18724	1.74243	2.14978	3.06853	3.98543	3.69711
ACAP3	20.0686	23.9109	18.8374	17.548	21.3311	17.2592	6.21762	7.55091	9.17488	9.2049	8.81727	6.35636	7.2991	9.98491	9.63838
GOLGA8N	53.6112	72.4919	59.6318	61.3595	62.5538	49.695	26.4563	29.0354	21.9153	22.1116	19.0291	19.5112	24.0439	26.8124	29.6129
ZNF765	9.41136	12.1285	9.45414	8.78449	9.27551	9.16284	6.66025	6.43431	5.11929	4.72113	5.12178	3.49367	6.01838	4.88251	5.40172
INO80D	3.7901	4.71612	4.34348	3.82308	3.91711	3.88976	2.41	2.28308	2.5905	2.04227	1.89604	1.61241	1.77478	1.65345	2.1615
CH507-42P11.8	3.72215	4.36596	4.68651	3.88595	3.90723	3.78841	1.845	1.66508	2.51073	1.62761	1.2769	0.938823	1.23623	1.69268	1.16293
ZNF696	9.0214	10.9145	10.3717	8.00804	8.30199	9.25023	4.96836	5.41704	5.19617	4.81698	3.71402	2.75961	3.74693	4.77752	4.08055
FAM212A	43.5086	45.886	41.9856	36.8776	38.7673	39.003	22.3788	24.0896	26.3523	22.1429	17.2675	14.08	17.2552	22.0838	18.8718
FAM13B	28.8027	28.5639	29.8942	24.5094	27.7334	28.0883	17.9455	18.0944	18.3197	13.6264	13.6324	10.0233	13.4184	13.5286	13.6193
DIMT1	59.1846	62.6263	61.8546	54.4325	62.8877	62.7477	42.0388	39.405	37.4772	26.8773	28.9744	20.8995	25.2385	27.0716	28.6152
HLA-DRA	244.644	239.797	243.699	238.204	247.659	247.569	150.817	163.725	165.064	106.452	106.62	96.6964	137.836	132.412	136.98
ZFAND2B	25.3854	24.0916	23.9456	20.5688	22.9359	21.274	12.2622	14.0035	15.1411	12.5063	11.3809	9.04068	13.6929	14.575	14.1087
ZNF296	12.9011	11.2825	13.2782	10.2552	11.0103	9.45893	5.92706	5.91718	5.97635	4.26602	3.52791	3.37634	4.00878	4.17674	3.89983
EXOSC6	17.4345	17.2939	19.6182	14.6351	16.4929	16.4273	10.3896	11.1115	10.4269	8.94852	8.83488	6.74892	8.01997	8.67902	8.70598
PLK2	36.4664	39.7662	44.7053	27.8248	35.5991	33.5538	15.9958	16.9909	17.8824	11.8985	10.8921	10.4798	13.0459	14.2878	12.2931
DDX51	19.7604	25.1071	23.3086	13.4538	17.7487	18.7185	8.71853	10.885	10.3106	7.62884	6.58548	4.73625	6.31644	8.09225	6.92208
RPUSD4	46.3222	53.0738	51.5949	39.2015	39.8781	40.8998	28.7895	29.9212	28.8464	23.1061	24.0343	18.538	22.6364	28.609	25.0112
TRPM2	66.8858	72.5793	70.3134	47.3592	51.883	50.7938	34.8036	34.2544	30.4683	27.8871	24.2289	15.4772	27.7735	31.1241	26.8401
CPT1A	83.525	90.5383	102.019	69.938	78.0876	76.1312	58.4963	62.1826	55.042	41.5661	41.9139	33.0728	45.6962	45.6189	51.1357
RP11-2C24.9	7.55447	8.00249	9.56214	5.45093	6.03586	7.14844	3.09259	2.90726	2.90004	2.68685	3.19553	1.62161	1.86907	3.12516	3.1089
ATAD2B	22.3406	21.7947	26.3123	17.5732	17.3955	18.7197	11.5657	11.2493	9.65146	9.40465	10.9011	8.40095	10.698	8.65624	10.078
TAGAP	64.8973	65.6734	68.8162	48.6759	53.4687	53.3368	31.791	31.7835	29.3055	34.1678	34.212	29.3081	31.253	27.9975	32.6274
ANKRD16	10.7266	11.4358	11.8394	9.12853	10.1672	9.87367	5.73464	5.30551	4.69638	4.88367	4.80215	4.12533	4.41557	4.95824	6.38752
CUEDC1	34.5925	37.8999	36.7033	29.5616	31.2761	33.8049	17.1745	17.7577	14.6288	14.8271	14.2908	10.4915	14.4076	17.6842	18.1571
TMEM43	52.5838	55.3436	56.2842	47.7721	50.2817	50.2346	28.488	28.0871	26.6275	26.7041	25.4123	20.7072	28.2602	28.9665	28.504
PRPF39	54.2075	53.3353	53.279	45.204	45.8116	48.2455	33.0962	28.801	27.1437	22.3743	26.9466	21.0235	28.5071	28.7126	28.5472
RASSF2	135.707	135.795	134.331	102.867	111.106	107.702	69.7951	68.8693	68.6127	64.1333	63.959	50.6046	72.5379	75.3045	76.049
CD244	77.9762	79.4963	79.0635	52.9698	61.6326	54.9509	26.3424	25.9326	24.5246	21.137	23.9962	18.0908	30.2554	33.7182	34.3557
ADAP1	114.474	111.582	117.214	82.1745	89.3699	90.3298	37.1753	43.2683	41.9311	46.4122	34.3641	31.4555	44.7852	51.958	44.7385
C9orf69	48.8126	51.9574	50.3029	37.6723	41.461	42.0017	23.3268	25.0671	25.353	25.2561	22.7839	16.3161	23.3315	28.7577	23.7386
SDCCAG3	129.367	147.038	142.19	118.257	110.955	108.519	55.3233	53.0151	55.911	49.1807	52.0033	37.6993	54.9818	63.8142	58.629
RRP12	63.0181	65.5061	66.4752	55.8237	54.0524	51.2543	30.0502	29.7314	28.885	28.8029	27.6211	25.2943	29.0219	27.2198	28.5418
NR1D2	9.41025	9.59943	9.60381	6.92997	7.12806	6.22723	3.59128	3.83624	3.42025	2.30131	2.51481	2.22696	3.02667	3.0435	3.07437
RARA	65.3872	66.3255	70.7622	58.3031	52.2971	52.9174	31.4525	33.1537	33.7975	27.0082	24.7596	25.1404	30.4206	34.2893	30.6591
SLC7A5P1	7.34262	9.64763	9.1468	7.97493	5.36637	7.54714	3.00745	4.50069	5.80201	3.6678	1.25317	4.6237	3.18008	4.4602	2.39225
ZNF778	6.53411	8.32368	9.30685	5.95165	5.72646	8.05658	3.16874	3.60174	4.93381	5.21274	3.50456	4.62261	3.8911	2.7661	1.74958
SIK1	1.52753	2.20437	2.04028	1.72487	2.07326	2.46728	0.581382	0.997466	0.786779	0.917478	0.847273	0.567058	0.931626	0.307665	0.487598
RP11-382B18.5	78.8072	117.645	127.831	99.0935	115.344	110.514	53.736	47.6443	50.029	43.4824	48.1092	22.67	48.9432	29.4398	37.7264
ZNF202	20.23	23.626	25.3211	22.4141	26.0162	27.8432	14.4842	12.8857	11.6249	11.4668	10.7525	8.79331	8.61208	9.66467	10.1062
DDI2	17.5453	18.3572	19.255	17.954	19.4158	20.5698	11.8389	11.5118	10.7027	10.2178	10.4507	8.35138	8.02938	8.27836	9.63325
MARS2	33.8815	36.4712	36.9794	38.2332	40.7517	41.7421	19.1772	20.6586	19.9883	15.6024	16.7404	10.3062	12.1477	13.391	13.0724
ASTE1	7.63591	8.36624	8.17696	9.69169	10.187	10.1205	4.38688	4.98697	4.67304	4.08801	4.01303	2.95699	2.96505	3.5579	3.32077
GTF2H2C_2	37.9071	45.3236	45.132	46.8053	52.8256	52.318	30.7411	30.5287	26.1879	24.8307	26.6961	16.4719	17.0565	18.8086	18.7531
UFSP1	2.79408	4.58281	2.8545	3.57204	4.50298	4.99343	1.54904	1.46703	1.60381	1.30391	1.29701	0.834148	0.902211	1.14283	1.34799
ZNF527	4.31422	5.13321	4.8061	5.84269	6.55318	5.95369	2.43881	2.21535	2.58266	1.62173	2.22756	1.38843	1.7072	1.73862	2.20818
GPAM	6.24856	6.40162	6.6669	6.81308	8.19889	7.06682	3.4316	3.24638	3.00054	2.90847	3.08365	2.4585	2.65372	3.0679	3.24677
CDK20	12.7402	13.8508	13.8345	16.0794	16.2422	16.4416	6.50417	6.00508	5.99176	6.2918	6.46372	5.16555	6.25824	6.63669	6.28099
BPI	23.0006	23.9488	23.5617	27.3073	28.2915	29.0495	2.87976	3.30789	3.39521	1.56763	1.36928	1.11852	3.18746	3.11507	3.03877
MPEG1	38.582	37.9561	39.2469	46.8176	46.9026	47.491	7.95368	8.45709	7.88645	4.00487	4.06688	3.83539	4.82477	5.07317	4.75005
DEPTOR	12.491	12.7689	13.8181	16.5796	15.4285	15.3919	5.0204	5.53821	5.45766	3.75877	3.693	3.543	5.93727	5.56125	5.31675
NEK8	6.39266	7.21712	7.21435	8.41389	7.84563	7.87812	2.17069	2.00464	2.32313	1.64249	1.44231	1.15518	1.80767	2.04288	2.725
BSN	0.653581	0.807917	0.777448	0.856743	0.856924	0.957953	0.317859	0.204822	0.251995	0.108396	0.11304	0.139454	0.180254	0.200953	0.20423
CACNA2D3	9.37802	11.2	9.31588	11.7187	10.8704	10.7584	6.15936	5.88537	4.85631	4.41946	3.99429	3.86822	4.23297	6.12714	5.66027
METAP1D	16.4781	20.3875	17.5633	24.343	22.3198	21.4554	10.6514	9.17446	8.72322	8.16436	8.1808	5.48069	9.42342	10.5491	11.1631
RNF207	18.4869	24.7199	21.0669	27.9994	27.1618	29.9554	8.31702	8.67788	9.99934	5.47968	7.87677	7.59737	8.19598	13.5913	9.39758
PSTK	8.41587	10.9075	10.3047	11.3212	11.6763	13.1126	4.28866	4.56115	3.68237	3.30848	4.27967	3.8245	5.50531	6.2021	4.65839
JAK2	22.1223	23.1567	24.1984	22.2702	23.9377	25.8512	10.4402	10.0808	9.94421	9.12477	8.68343	8.44461	11.206	10.6854	10.3864
GPI	692.089	756.415	727.11	723.986	747.241	756.7	284.84	292.734	307.515	307.102	304.426	261.874	322.736	318.136	337.111
THBD	7.72622	8.33828	7.9028	8.00056	8.68539	8.67489	3.81438	3.78075	3.3121	3.45582	3.30623	2.63275	3.06828	3.1483	3.09804
MGA	21.1303	23.3989	22.3315	22.4484	23.4076	25.4766	10.1454	10.9952	10.2457	9.4561	9.87878	9.49292	9.68762	9.80276	9.32975
TRIM21	46.275	53.3067	49.1666	54.574	54.7985	57.0272	22.4103	22.4067	23.1285	23.5043	23.1738	23.4908	18.5958	18.5318	20.1209
MS4A6A	78.5091	72.3623	71.8387	85.212	87.1269	86.4639	20.4313	16.5612	19.7431	17.8106	19.8161	17.0981	10.4684	10.2635	12.5756
HARBI1	7.68504	6.73845	7.29604	8.28625	7.9773	8.31263	3.73329	3.23468	3.91226	4.11447	2.40523	2.42438	2.79929	3.17743	3.09638
KIR2DP1	6.04086	4.08019	5.72313	6.2959	5.55321	6.56266	1.69873	1.51831	1.51749	0.789653	0.552316	0.576142	1.12865	1.17069	0.994075
DNAJC5B	11.1893	9.38164	11.1628	14.9571	11.8945	12.065	0.764655	0.846323	1.17698	0.809509	0.341305	0.874824	2.24881	0.985745	0.858867
ADORA3	12.7478	11.7297	12.9036	14.299	12.913	14.202	5.21602	5.08204	4.34751	3.81696	3.84812	3.92852	5.75361	5.11172	5.50417
RP11-762H8.2	9.09504	7.5163	7.77322	8.96002	7.8567	8.94681	3.94119	3.52155	3.15503	2.44541	3.02203	3.58403	2.87439	3.83258	4.89394
MYO7B	3.71793	3.73923	2.37864	3.11937	3.48923	3.96564	0.144956	0.254877	0.639763	0.277291	0.17238	0.141799	0.38786	0.310575	1.02707
STBD1	3.26638	3.08584	2.86849	3.30989	3.67288	3.5178	1.37461	1.25406	0.988621	1.69584	1.7676	0.894513	1.29751	1.13685	1.51949
ZNF487	3.02548	2.83444	2.10748	2.50422	3.59126	2.91174	0.778703	0.62375	0.533309	0.993808	0.851083	1.14183	0.81839	0.937913	0.853232
RP13-104F24.1	11.4716	11.5473	8.89472	13.8399	13.2462	11.2701	4.18514	4.5099	4.80677	4.4685	5.83313	5.03147	6.21669	6.80961	5.8743
TIAF1	1.21433	1.35284	1.06889	1.62401	1.50607	1.37112	0.601002	0.453512	0.526269	0.573143	0.642009	0.569412	0.77397	0.576174	0.651189
RP5-1052I5.2	2.33675	2.44142	1.98518	2.75413	2.87019	3.07211	0.949231	0.90313	0.777944	0.799543	1.03989	0.832724	1.7104	0.943084	0.895403
GOLGA8R	5.13439	5.01485	5.06342	5.20671	5.74785	5.62842	2.50864	1.83361	1.90231	1.59842	2.19467	1.98165	2.85272	2.69493	2.23491
MYC	662.138	634.949	648.351	684.261	663.851	666.084	276.793	282.683	285.957	334.927	306.142	324.278	396.394	388.71	349.134
SLC37A1	8.20832	10.4197	10.5638	11.086	11.9278	10.308	4.3959	3.84081	4.56356	4.74992	3.72172	4.63133	5.2201	5.44217	5.60582
MSTO2P	8.6396	8.2632	9.09351	8.99773	10.2783	8.48185	4.13571	4.08284	4.05963	3.82377	3.13407	2.28262	3.49144	5.31825	3.54128
MPPE1	39.4068	43.1575	44.2669	39.7915	48.1411	45.8004	22.0254	21.3829	18.4984	18.1488	20.9504	14.1204	24.2159	24.3307	23.5246
POGLUT1	37.3444	39.9305	41.2754	41.0989	46.7993	47.802	20.2652	17.5971	17.6882	16.6537	17.2734	11.5828	18.4804	20.7205	21.5838
LSP1	11.777	12.7422	14.2398	13.2869	13.0921	17.1698	2.02076	3.86792	1.2391	2.83453	3.40929	0.383637	5.01245	2.75692	4.55666
HIST2H2AA4	60.3227	72.675	79.018	49.19	75.0456	72.3115	4.11405	5.34669	10.783	15.7293	17.3012	10.5674	22.402	19.8954	23.1862
LTK	1.03669	1.63639	1.40719	1.03995	1.55446	1.45632	0.0408399	0.0754732	0.14628	0.135537	0.228596	0.0549918	0.205175	0.206333	0.11377
FAM43A	30.4362	35.124	33.789	33.0296	34.8024	34.9423	11.0267	11.4634	12.0964	12.5518	12.1573	10.7849	16.0197	17.8176	16.0193
FAAH	35.3247	39.9605	36.4305	37.6632	40.1476	40.206	10.5229	11.0878	14.116	11.0723	10.8043	9.65724	18.9148	21.5713	22.1349
AC011515.2	10.3519	14.2468	9.58204	10.3857	11.8426	13.443	0.315555	0.617813	0.442295	0.906224	1.00783	0.459388	3.30769	4.88704	4.55878
MICAL1	101.509	109.494	101.274	97.0756	98.1417	96.9308	36.2761	36.9988	41.1535	38.4879	39.5427	34.3793	51.1749	60.2601	50.9572
ZNF692	87.8951	92.9197	80.7071	82.1034	78.976	83.4108	41.304	41.542	40.7186	38.9575	38.3972	38.7437	47.686	51.9324	47.0062
FCN1	8.30341	9.81529	8.21936	8.86737	8.63884	8.32871	3.47235	3.40241	2.85756	1.96895	1.91637	1.88803	3.78002	3.89677	3.64552
SGF29	42.0904	44.6136	41.8896	43.2824	42.1577	42.4514	19.0584	19.1226	19.8877	16.5548	16.5796	15.8652	22.938	21.7502	19.6359
AACSP1	0.846402	0.999176	1.04861	0.855311	0.849947	0.99212	0.240356	0.17747	0.37857	0.154388	0.214807	0.170421	0.199918	0.39237	0.303528
PLD4	58.4596	62.659	59.2633	49.1701	52.1863	62.9996	27.8377	29.3045	31.9159	24.205	22.4978	20.093	31.9033	34.523	31.4185
ZNF783	14.2858	14.9862	13.7351	12.8685	13.4366	14.3532	6.56177	5.63476	6.3294	5.05007	5.11007	3.23562	6.36578	7.13944	7.06388
PYGB	29.7059	29.6313	29.5703	28.2398	29.6415	30.0773	16.1535	16.7935	16.5414	14.3947	14.428	10.7281	16.7913	18.8217	19.4703
NCF2	169.476	171.742	171.58	161.15	168.192	172.785	71.7939	69.8522	69.0055	58.3396	62.332	51.7482	87.9648	96.3001	94.3986
LILRB4	224.894	226.249	228.91	214.799	216.864	219.324	68.7609	72.7207	78.5941	67.5342	62.0463	54.0323	103.766	106.189	110.1
ZMYM6	16.8744	19.1661	20.1112	17.2814	19.0678	17.8774	9.79268	9.5334	9.43414	8.56021	7.86897	6.91102	10.2513	11.1163	10.5017
OFD1	30.4911	32.4594	32.5432	29.0682	29.0634	33.5664	16.2866	15.9764	14.6817	12.927	12.9569	12.3137	16.5015	16.9467	20.0349
DCAF17	26.5372	26.4401	29.67	27.9189	27.8844	31.9285	14.561	13.853	13.6702	10.9715	12.0493	10.3931	15.581	16.7392	18.8108
MMP25	24.8372	24.8449	26.8303	25.7656	26.5033	27.9635	12.6639	13.1864	13.0002	8.49871	7.73656	7.25315	15.5323	17.5849	15.019
CCR2	41.6731	44.964	45.582	52.0863	59.4072	59.592	24.1801	23.5671	20.871	16.2652	17.8967	13.16	25.5383	26.4635	28.5917
SAYSD1	11.232	11.6222	12.7265	14.5964	16.4219	16.5775	6.61821	6.87038	7.48222	5.46018	6.10772	3.92333	5.8845	7.02456	6.77705
ZNF84	12.8925	15.74	14.6343	17.811	18.5324	18.5158	8.40473	9.56586	9.16411	5.75819	5.41562	4.52637	7.0722	9.4376	10.6963
ZNF420	5.72293	6.79617	5.4626	7.73124	7.60762	7.23397	4.41909	4.39977	3.38334	2.74138	3.30732	1.71721	3.73796	3.00627	4.02666
CMPK2	13.284	13.6353	15.7923	26.0755	22.5952	27.2602	10.9168	11.7752	10.8903	5.75724	5.72124	4.01105	5.10785	4.43862	6.57486
HAPLN4	4.16435	3.64397	4.64771	6.22489	5.4944	6.52006	1.91039	2.02245	2.27964	1.21838	1.32242	0.812091	1.07683	0.813404	0.857901
LHFPL2	13.3537	14.8947	14.5791	19.3382	21.1099	20.8496	8.6044	8.59503	9.14937	8.12457	7.36252	6.54611	5.41993	6.08764	5.98913
ZNF485	12.6492	15.1535	14.2426	20.4558	22.4923	20.4099	8.1899	7.42626	6.82815	5.70997	6.59152	4.96966	6.27324	5.8029	5.74095
ZFP69	8.64379	8.77024	8.09368	11.0617	11.0891	12.6588	4.7561	4.77569	4.48567	3.20278	3.75012	4.08643	3.61503	4.61366	4.67593
SPRY3	0.386184	0.378221	0.344593	0.550783	0.679057	0.63964	0.177735	0.184474	0.206054	0.131426	0.118361	0.106741	0.174485	0.251348	0.169055
ZNF583	9.58716	8.28808	10.371	14.4778	14.2992	15.721	6.33271	7.60273	3.35688	3.50806	3.83067	3.67725	4.57035	8.41643	7.19744
EPB41L1	1.53038	1.46353	1.41996	3.62056	2.09698	2.31316	0.147435	0.232924	0.0798577	0.281385	0.22877	0.126954	0.297568	0.102546	0.556934
OR52K3P	7.62553	8.59105	8.37563	25.6243	26.0633	23.255	0.971296	0.768674	1.27084	1.62926	2.08278	1.13087	2.14562	2.02275	2.18957
MYH15	1.291	1.45217	1.47377	2.37402	2.50372	2.68716	0.435072	0.40888	0.403309	0.578596	0.558024	0.524123	0.740489	0.675808	0.567041
NBPF20	5.30375	5.70528	6.01191	9.08009	10.328	10.0062	2.73844	2.22453	1.79461	2.94475	2.45795	3.93164	2.05967	2.58058	3.65736
CCT8P1	1.81169	1.58217	2.13664	2.99906	3.6625	3.21822	0.641069	0.622344	0.341578	0.555542	0.415724	0.397824	0.386369	0.380671	0.712815
TNFRSF21	12.8499	12.3713	12.6619	17.9675	18.4706	17.2031	8.23727	8.48474	7.71872	8.29966	8.37078	7.83004	4.44075	5.54292	5.55474
CD34	4.74746	4.36877	5.1215	8.988	10.1002	9.64278	2.5202	2.72714	2.10627	1.57181	1.67775	1.80105	1.09648	0.94458	1.09213
ZC3H11B	1.58169	1.71129	1.56013	2.77923	3.43632	3.07286	0.692732	0.616937	0.886992	0.665556	0.697238	0.6027	0.301798	0.25611	0.476589
EXO5	6.85302	8.14899	7.59917	14.0318	16.7367	15.4414	5.29134	5.03636	5.6297	4.88492	4.70049	3.917	3.44611	3.01139	3.50426
BHLHE22	0.712746	0.713047	0.627054	1.76354	2.39745	2.40791	0.521323	0.455795	0.324039	0.113338	0.184022	0.131417	0.0790637	0.142152	0.169505
COL24A1	0.855608	0.908918	0.862615	2.3582	2.34797	2.44848	0.741241	0.728963	0.681383	0.248234	0.36167	0.270467	0.189206	0.191148	0.148431
HTR7P1	2.10652	1.71111	1.97581	4.19945	4.22369	4.338	1.74427	1.9157	1.74267	1.40278	1.50608	1.13693	1.1344	1.21818	1.1272
BVES	8.62977	8.67519	9.7777	16.8381	19.6656	18.7585	10.7407	11.3749	8.4464	7.98868	7.79879	7.03258	5.80362	5.1651	5.9344
ST18	7.56458	7.70442	8.29342	16.168	19.0122	16.7872	7.90411	8.00969	7.39093	2.46563	2.39925	2.06295	3.13905	2.90064	2.79087
MT1G	15.3799	16.5315	22.0084	31.4355	36.1427	38.4882	16.5308	16.0889	15.9062	9.56569	9.81807	7.86518	5.25592	7.15517	5.03221
MT1X	131.569	150.816	156.451	301.201	297.126	291.093	128.004	139.608	147.68	79.9484	68.3595	91.7122	42.0731	48.1411	45.0577
AFF3	6.45684	5.64183	8.75729	11.9835	13.3391	11.0637	6.52748	5.33093	6.2137	4.53236	3.35916	4.50647	2.66749	3.23583	2.43376
MEGF10	1.40258	1.28713	1.8829	3.0431	3.6282	2.66406	1.14893	0.695938	0.979726	0.147536	0.116088	0.185229	0.305818	0.215593	0.136531
ANKRD20A4	1.07126	1.34039	1.34337	2.86695	3.01104	2.19766	0.701428	0.858536	0.962655	0.446652	0.532071	0.427439	1.1946	0.893055	0.816762
ANKRD20A1	1.32261	1.3765	1.92873	4.35653	4.71191	3.8739	0.517939	0.68224	1.68553	0.920697	1.44366	1.48341	0.545156	1.22363	1.23676
DPY19L2P4	2.11948	2.71892	2.26239	4.88251	4.82029	4.89806	2.04765	2.24931	1.82363	1.51681	1.41287	2.09185	1.60437	2.00155	2.80291
CFAP70	0.531086	0.617365	0.671621	1.22351	1.65957	1.74628	0.169669	0.146226	0.160961	0.195383	0.175913	0.130191	0.431594	0.424573	0.533504
ANKRD18A	5.1465	7.60334	6.05304	13.4199	13.3465	15.5192	4.73097	4.75538	4.8771	3.69956	4.05941	2.90226	4.65904	6.58139	3.51809
GRK7	0.384726	0.483794	0.413559	0.995949	1.02088	1.41122	0.188303	0.280853	0.290658	0.333067	0.271005	0.22068	0.201093	0.234373	0.262115
SRGAP1	0.267875	0.249204	0.402688	1.35059	1.05289	2.35301	0.406666	0.29079	0.217073	0.65379	0.523035	0.492593	0.256277	0.289518	0.399008
RAB30	0.265961	0.503686	0.894667	2.91324	2.82718	3.86966	1.10279	0.836431	0.90753	1.13194	1.15922	1.13082	0.730236	0.502169	1.01231
RP11-27I1.4	2.17955	3.21175	3.16395	6.58436	6.84933	9.95267	5.54534	4.36971	4.21997	2.91656	3.10799	3.0303	3.63032	3.00895	3.98471
DDX60	3.98617	3.70569	4.32033	8.39281	7.70088	10.4132	5.99854	5.82685	4.97041	4.19779	4.21523	4.51695	3.62644	5.09999	5.48991
AMACR	5.64191	7.50841	6.80132	13.4891	14.2403	15.7677	8.32538	9.59452	7.9123	5.86529	5.89346	5.13973	5.46939	7.40645	7.38105
RSAD2	1.71542	2.06209	2.54161	5.5192	7.21002	7.72801	3.38503	3.07604	2.43392	0.921497	1.37461	0.922378	1.60348	2.07859	2.12914
TMSB4Y	0.790999	0.810349	0.951063	2.5482	3.15347	3.63755	1.57784	1.6035	1.3168	0.747224	0.882636	0.485131	0.90252	0.915688	0.706722
FOXO3B	1.32122	1.25478	1.03048	2.22547	2.37603	2.8145	1.7754	1.22371	1.4888	1.2044	1.19664	0.950492	1.5142	1.25382	1.09632
GPR12	0.460513	0.384443	0.470589	1.03664	1.00917	1.28394	0.624643	0.714147	0.784236	0.669066	0.545513	0.491341	0.618242	0.607185	0.56184
C3orf80	1.31664	1.535	1.89694	5.36511	5.63334	6.27909	2.38746	3.14324	2.69282	2.43555	2.21612	1.19221	2.68926	3.02117	2.8358
TMEM17	0.785791	0.688034	0.767221	2.30591	2.87162	3.42217	1.29401	1.6392	1.29426	0.944081	1.22215	0.921548	1.23622	1.08863	1.11741
CA13	5.67985	6.72002	5.12233	11.8122	12.22	13.8938	7.45858	8.22709	6.46059	6.40711	7.5038	6.03809	5.40614	6.13423	5.9457
CROT	3.45876	4.32224	4.3189	9.96755	9.80609	13.6833	4.30802	5.22506	4.02902	3.19243	4.29872	3.5569	2.62361	2.46295	3.80578
EDARADD	0.59216	0.398685	0.583831	1.65071	1.58425	1.72858	0.420167	0.705311	0.337361	0.5813	0.838062	0.375373	0.203339	0.420721	0.489836
MYBL1	1.55908	1.53297	1.50798	3.36856	3.82767	3.71467	1.53616	1.41419	1.31479	1.7597	1.48174	1.69672	1.26775	1.50322	1.09505
GVINP1	0.331769	0.275154	0.256658	0.924931	0.965298	1.08538	0.336597	0.321391	0.233546	0.203356	0.319236	0.278777	0.171574	0.190285	0.209998
KY	1.22314	1.24581	1.24293	4.19087	3.79766	4.56917	1.44996	1.21146	1.15377	0.702447	1.04497	1.08841	1.19475	1.46163	1.05977
HEYL	1.31833	1.11263	1.55326	3.36944	3.09317	3.3935	1.18358	1.29914	1.19417	0.961056	0.876924	0.904665	0.968069	1.07473	1.07972
CD84	26.504	28.1041	28.0168	65.7595	60.827	59.192	26.9126	28.528	30.6226	23.5277	26.2237	21.6015	26.9454	28.7973	27.8857
PCDHGA6	0.146111	0.138674	0.161181	0.700395	0.674268	0.591117	0.146646	0.209696	0.186994	0.172248	0.161223	0.143606	0.129665	0.162933	0.192314
DLEU7	0.446123	0.341662	0.367376	1.26573	1.06583	1.07036	0.432014	0.469999	0.527831	0.387064	0.393363	0.234823	0.365957	0.416296	0.595754
OSGEPL1	8.85855	8.91995	9.08333	18.7881	18.157	19.0923	10.2818	10.9511	9.86121	9.14073	9.89158	7.26419	9.87106	8.59478	11.1199
DCAF4L1	0.281827	0.156316	0.198578	0.805322	0.697661	0.7672	0.303083	0.322067	0.361407	0.291075	0.294151	0.195815	0.273941	0.138511	0.242171
DIP2C	0.136396	0.0525989	0.125601	0.552197	0.392358	0.615346	0.171613	0.188143	0.196869	0.154975	0.191275	0.106834	0.171442	0.199206	0.210831
ZNF658B	0.923234	0.854168	0.648827	2.25483	1.85833	2.09003	0.884788	0.797686	0.790251	0.739063	0.825088	0.634917	0.917664	1.16422	1.02626
MAGEH1	4.71713	4.49557	4.45662	11.7229	11.1511	12.1816	4.03033	4.30944	4.0324	5.01085	5.64556	4.12436	5.75436	5.73665	6.58139
BARX1	0.947384	1.00519	0.955716	4.1902	3.03982	4.5793	0.720027	0.538683	1.0092	0.898491	0.756312	0.699543	1.92698	1.40905	1.64652
GPR150	0.478858	0.851193	0.524274	1.69514	1.49962	1.77307	0.774913	0.61031	0.680856	0.418389	0.324817	0.310953	0.820031	0.50916	0.797842
CYP4V2	3.00262	4.06706	3.86085	11.5538	11.5908	11.9835	3.49599	3.33209	3.22358	2.48434	3.12788	2.58934	4.31283	4.99617	4.6818
CTSO	6.0669	6.83212	6.40174	18.8179	19.7065	20.6809	6.1568	6.06343	5.20543	4.38892	3.87056	4.30055	9.47498	9.66963	10.1394
GYPE	2.85691	3.37126	3.13439	6.16911	6.97463	7.57322	3.49574	3.45896	3.2027	2.75129	3.07914	2.5996	4.27374	3.79439	4.5771
WNT2B	0.130009	0.237055	0.227406	0.560463	0.722849	0.863063	0.189542	0.115096	0.15553	0.136272	0.225901	0.20771	0.378964	0.320607	0.49692
PGM5	0.759335	0.537321	0.840358	2.17534	2.33483	3.42274	0.850802	0.868776	0.808634	0.615873	1.07912	0.832205	1.43038	1.55952	1.97379
AGGF1P2	0.552503	0.597911	0.638949	1.5096	1.85306	1.90596	0.674577	0.617703	0.681716	0.464332	0.533511	0.299681	1.20085	1.12259	1.13366
IDNK	5.37651	5.43501	5.32631	10.8081	13.1866	13.7553	4.24477	5.61628	5.67753	4.2166	3.98858	3.53552	7.24099	8.8092	8.15999
DNM1P47	0.519523	0.29622	0.380689	0.861009	1.00019	1.10466	0.15951	0.132531	0.196448	0.176443	0.199015	0.190585	0.287358	0.655809	0.510638
ABCA13	1.42962	1.44051	1.6096	2.80213	3.30257	3.04556	1.11393	1.28623	0.925366	0.884717	1.07869	0.874185	1.85455	2.30771	1.8838
ZMAT1	7.25331	8.11077	8.43603	21.1799	21.0846	22.9443	3.85636	3.69057	4.09311	4.20369	4.5125	5.29646	11.8719	12.165	12.717
AC068279.3	4.61014	4.60948	4.87907	11.1933	11.5006	10.4484	4.67553	4.41682	5.25177	4.60659	4.86921	4.62266	6.1325	7.18531	7.34566
CPM	2.5939	3.23147	3.51843	10.9346	12.3327	8.88352	3.64759	3.02806	3.26565	3.6433	3.8517	2.5857	4.62295	6.26875	6.21596
WDR17	5.16096	5.7274	5.13466	13.1839	15.3004	13.5152	6.47265	6.70508	5.10594	5.79122	5.97373	5.59243	7.70809	8.80244	10.4864
FNBP1P1	1.43469	0.913805	1.55838	3.89794	3.97175	3.65938	1.41431	1.46278	1.17876	0.918908	1.52749	1.28945	1.65373	1.62208	2.28195
DHFRL1	4.93629	5.22613	5.38975	11.4777	11.6023	10.5441	5.41899	4.38303	4.73535	4.36211	5.48584	4.45187	6.46331	6.27818	6.93893
ZBTB38	7.24092	7.08018	8.7516	15.7705	17.192	16.2586	6.92636	6.98838	6.26905	6.79146	8.54772	6.83132	8.02937	9.18458	9.18289
RGL1	1.10791	0.964224	1.16711	2.67804	2.92928	2.81224	1.13287	1.08243	1.12484	1.57907	1.3282	1.36616	1.40195	1.37292	1.33184
PLEKHA1	5.19357	6.68776	6.42801	12.9306	15.0683	13.9353	4.62538	4.4949	6.10103	6.66233	6.65836	4.35801	5.67159	6.83396	7.0969
CRYBG3	4.88353	4.98334	5.14542	10.1466	10.8599	10.3823	4.67586	4.35267	4.3692	4.8991	5.10608	3.95913	4.21576	4.94497	4.81875
FLVCR2	4.42907	4.50975	3.84466	9.8771	11.8489	10.7647	3.82489	3.81066	4.72888	3.648	3.85452	3.7135	4.75558	4.35675	3.68298
GRIN3A	0.232463	0.215057	0.198243	0.632082	0.842695	0.651257	0.262586	0.143274	0.138153	0.156735	0.284047	0.189402	0.277822	0.277069	0.24681
TTC30A	0.590282	0.646378	0.76103	1.37632	1.86109	1.6886	0.607215	0.570266	0.745233	0.66711	0.8392	0.626032	0.804232	0.709647	0.893259
BCL2L2	0.360892	0.373698	0.529293	1.01929	2.06719	1.38764	0.493093	0.329763	0.385972	0.410635	0.881772	0.251511	0.715285	0.689068	0.868434
CTB-55O6.8	0.957127	1.33346	0.453545	2.07678	3.80655	2.50312	0.650851	0.512328	0.274489	1.16972	0.891261	1.59551	2.25736	2.70872	2.18911
GOLGA6L5P	2.08149	3.07936	1.78687	6.92127	6.96592	7.17978	3.39263	3.00339	1.98997	3.36565	3.75764	4.56388	5.14731	5.96072	5.99139
ZFP92	0.562537	0.665673	0.490577	1.37556	1.54649	1.49778	0.852222	0.752307	0.708624	0.877118	0.852566	0.842278	1.23914	1.1728	1.18946
CAPN3	5.99241	5.8486	5.72467	12.3392	12.5897	11.7169	7.29649	6.24272	6.60246	7.57404	6.14656	6.13907	9.80105	10.9662	10.4987
CTPS2	2.09611	2.16324	1.924	4.23954	4.76504	4.17943	2.77661	2.39567	2.32347	2.70027	2.4196	2.00305	3.17727	4.33346	4.11615
RP11-111F5.5	0.960449	1.80846	1.38838	3.2053	3.97925	3.1517	1.49613	1.67682	1.3262	1.87826	1.80056	1.54506	2.77309	3.40742	3.42856
SLFN5	0.451119	0.38385	0.543839	1.37821	1.81257	1.71824	0.28324	0.352872	0.378271	0.679406	0.753735	0.553507	1.20718	1.57354	1.16051
CACNB3	1.46756	2.82081	1.70332	5.25549	5.14128	6.73502	1.48291	1.20896	1.68933	2.3334	2.36403	2.39171	4.82864	6.01313	4.89563
CCDC149	3.91881	4.42328	3.66477	7.68453	7.74267	9.93005	3.10018	3.04414	2.81605	4.0068	3.57725	2.58499	5.50481	6.2798	7.09084
ACCS	8.19921	12.2541	9.79706	20.2894	21.1141	22.2616	7.27736	7.04238	7.97929	8.47107	7.87136	7.44796	15.1845	14.2984	19.9063
RIMS3	1.24723	1.21513	1.38815	2.65575	2.97494	2.89857	0.762289	0.943438	1.06682	1.52964	1.35135	1.00618	2.38448	2.26698	2.75125
NOD2	2.30272	2.80552	2.32085	5.45403	4.82764	5.72369	2.38642	2.59319	2.44657	2.69414	2.91889	1.80206	4.60406	4.06968	5.63269
DDIT4L	1.03467	1.1888	1.13283	3.76088	3.87173	4.21005	1.16499	1.17231	1.41753	1.44316	1.63954	0.92903	3.45376	3.65144	3.79995
NUDT6	6.07858	6.23955	6.56212	13.453	16.5523	16.3617	9.3394	10.4669	8.24491	9.41894	9.63558	8.9327	16.2725	15.7088	15.3314
FAR2P2	1.36147	0.914184	0.884721	4.28385	4.32883	5.45198	2.76317	2.72	1.72938	2.83798	2.73286	2.16554	4.07674	3.89564	4.02739
GDPD1	1.84468	2.75312	2.65971	6.4205	6.13208	7.3976	2.99094	2.48673	2.9373	4.22217	4.21022	3.25146	6.11263	5.72651	5.22994
CSPG4P12	0.202044	0.206156	0.200491	1.22458	1.00403	1.16743	0.403518	0.379661	0.511237	0.465697	0.572577	0.543394	0.921668	1.01997	0.82905
ZNF311	0.897924	1.1648	0.806966	3.39873	3.48772	3.75876	1.545	1.5271	1.6262	1.46176	2.0373	1.26959	2.80787	3.01746	3.04595
CCDC169	3.87569	4.20678	4.86642	9.77036	8.93866	10.5291	6.52556	5.27163	5.4165	5.6648	6.11623	4.5967	7.87592	8.70204	8.74639
C1orf226	0.792642	0.475277	0.841467	2.07125	1.74287	1.83442	0.678349	0.934223	0.742821	0.926872	0.938978	0.820605	1.20448	1.92351	1.77652
LYRM9	1.25618	2.01281	3.0846	6.58055	6.96253	6.32195	1.92607	2.14995	3.55039	2.08614	2.48044	1.88267	3.71862	5.72829	5.61183
DLX4	4.26072	3.33534	3.4939	8.93634	7.9215	6.97195	3.03152	3.1073	4.379	3.48332	3.90931	4.2462	6.85501	6.1965	6.80728
RAG1	0.858735	0.325142	0.725893	2.11997	1.96705	1.82811	0.504442	0.349414	0.467591	0.593704	0.673913	0.653817	1.30084	1.28498	1.08371
ZC3H6	4.98537	4.70189	6.23169	11.4273	9.71249	11.2908	3.31182	4.59755	3.7096	4.94005	4.78938	5.9689	8.12428	8.72356	8.4516
SLC24A1	4.25722	4.13786	4.3998	9.93019	8.7271	9.50545	4.88725	4.40726	4.85956	5.33726	4.19685	5.54318	6.45903	8.14894	6.46374
GOLGA6L9	1.38191	2.28448	2.0442	5.09364	4.41743	4.63309	1.56411	1.78294	1.9307	2.19814	2.38805	3.57449	3.4412	4.27113	3.19911
CCDC180	0.590831	1.50577	0.945435	3.23461	2.21656	3.00667	0.549577	0.833207	0.607099	0.703379	0.776482	1.05852	1.58379	2.2057	1.26746
PLXNC1	1.04219	1.05317	0.856673	2.83452	2.17244	2.72315	0.936104	1.27761	0.800868	1.05439	1.17293	1.37454	1.9581	1.37883	1.69832
DTX4	2.07518	1.763	3.0579	5.24292	4.77621	5.51199	2.62214	2.0524	1.42669	3.25987	2.22115	2.48844	4.30236	3.21149	4.05635
PFKFB2	3.14591	3.77654	3.75133	7.56651	8.12379	7.08287	3.87936	3.22667	3.40078	5.58272	4.95907	3.39819	5.86469	5.74744	5.43289
SLC35E4	0.647882	0.497178	0.57489	1.31225	1.59823	1.83419	0.492176	0.550962	0.610673	1.08649	0.930686	0.672692	0.988301	1.02484	0.887866
ZSCAN23	0.588165	0.613884	1.37202	2.954	4.26291	4.55033	1.00047	1.7255	1.01543	2.55182	1.88838	0.788338	2.42639	1.35447	2.81232
CD274	0.0934506	0.158531	0.0694007	0.695993	0.629003	0.982736	0.180008	0.304957	0.417279	0.473411	0.424828	0.156496	0.750984	0.400515	0.361684
PDIA3P1	1.59481	1.82531	1.60937	4.29728	4.66211	4.47063	2.63992	3.20034	2.83459	3.01377	2.57817	2.83524	3.60292	2.81071	3.19825
ARHGEF11	2.44771	2.88982	2.62883	13.2405	13.7357	14.2027	7.33655	7.39853	9.77905	8.53431	7.66984	6.52209	9.36999	8.20976	8.47552
MPPED2	2.46151	1.96691	2.34967	8.34175	8.56678	9.67243	5.4191	5.24591	4.99741	6.4487	6.68138	5.01903	7.01272	6.31299	6.18139
DPY19L2P1	4.87659	5.32255	5.89987	12.4734	13.144	14.9182	9.44172	9.16444	7.77153	8.9893	10.0094	8.2036	9.45823	8.62528	9.10787
SYNJ2BP	1.76596	2.96601	2.18733	5.39495	6.21842	5.99215	4.97567	4.49268	3.49689	3.8547	4.03457	3.95322	4.28221	4.25312	3.87177
PXYLP1	3.42765	4.09469	3.53833	10.2611	10.3549	10.5464	7.19913	5.06209	5.79813	6.04347	4.89982	6.33908	7.48491	7.84164	7.24184
SMIM8	3.98661	4.9907	3.55429	9.69324	9.96666	9.29016	7.89113	5.58324	6.56023	6.00926	5.65758	5.86218	7.299	5.49463	7.19069
PSD4	2.61505	3.58538	2.9767	8.36274	7.7995	7.07083	5.96384	5.54058	5.73431	5.668	4.51684	4.59126	5.86731	5.37632	5.3956
OXER1	1.27496	1.80716	1.98815	4.62769	5.33484	4.82782	3.56068	3.43753	3.38967	2.79587	2.70739	1.97308	3.33087	3.75371	3.34889
AKAP7	2.72745	3.58873	3.48467	10.4845	12.9113	10.5531	8.21169	8.28244	9.53073	6.07876	7.06763	5.07162	7.57683	8.1424	7.18286
FLT4	2.30951	2.86493	2.96216	7.19652	7.22508	6.54126	4.41496	5.16987	5.52223	4.48791	4.19752	3.07238	4.4942	4.09315	5.10732
CCDC125	6.66311	7.466	7.55184	18.182	19.1751	19.6896	12.7241	13.1606	12.645	10.9067	11.7412	10.716	11.4147	10.5814	11.8892
CYP2U1	2.18451	2.02115	2.21855	6.6946	7.79947	6.99057	4.68975	4.24037	4.23475	3.43619	3.8572	3.92446	3.90468	4.01743	4.33284
THEM4	18.3054	17.2469	18.2294	40.4404	39.9133	40.3732	30.0665	29.3138	26.6171	23.4454	24.5923	26.4861	23.5622	28.238	26.3809
TET1	0.137749	0.109232	0.142084	0.560646	0.57693	0.52567	0.301689	0.352311	0.260394	0.175148	0.219781	0.202185	0.182512	0.24821	0.247461
ZNF429	4.64473	3.90039	5.29538	9.79724	9.43853	9.87696	6.94706	7.13183	6.61169	5.4849	4.96129	6.27071	6.85236	6.95865	6.51246
C2orf88	0.561196	0.563126	0.639854	2.01108	2.08671	1.87078	1.44587	1.61335	1.04039	1.31183	0.781034	0.896917	1.1146	1.13864	1.01437
TEX9	2.45353	2.62066	3.0416	6.41897	6.7885	5.73865	5.12504	4.9857	3.77417	3.07884	3.67302	3.68859	4.9317	4.04491	4.70859
NBPF4	0.476627	0.229808	0.418969	2.44299	2.76202	2.01924	1.45093	1.72691	1.39477	1.07318	0.976981	1.13912	1.66684	1.05738	1.33373
ALDH5A1	0.720481	0.802424	0.728487	2.66775	3.07961	2.27238	1.27502	1.92662	1.64517	1.60062	1.24003	1.17424	2.69239	1.55083	1.86053
TBC1D32	2.94765	2.5384	2.79865	6.82239	6.73292	7.35688	3.94622	3.86321	4.95572	4.74363	4.41313	3.60303	5.37375	3.48255	5.87385
BIRC3	0.454085	0.44999	0.564515	1.49052	1.66411	1.3101	0.770331	0.41116	0.985825	0.728406	0.680628	0.82758	1.09535	0.713027	1.09447
CCDC171	0.672092	0.47462	0.918766	1.93096	2.31556	2.00567	1.20843	1.03304	0.919771	0.883949	0.908356	0.692945	1.75628	1.10297	1.96768
EHHADH	2.17	1.81935	3.39392	6.48435	7.51671	7.66063	4.82125	3.76447	4.33856	3.60198	4.46075	2.59174	5.67848	5.3472	5.44781
FAM229B	7.15341	6.14663	5.96976	12.3791	13.7207	14.2166	10.0245	7.78203	6.76189	8.79455	8.89221	6.71408	9.36821	10.8971	11.2159
TBC1D12	2.09488	2.65743	2.70696	4.90136	5.26896	5.50962	3.65826	3.37508	3.22358	3.7165	3.71189	2.95437	4.16532	4.30097	4.80235
ENPP4	7.55223	8.18843	7.92041	16.482	18.2298	17.4631	10.7473	10.0062	9.78858	12.6092	14.3562	10.016	12.9883	13.656	14.7621
TRIM34	1.34421	2.0894	2.43002	10.4934	12.0019	12.6101	5.1615	4.3851	5.1517	5.47505	6.62489	5.69989	6.71616	8.57872	9.46834
ABCD2	0.828509	0.920625	0.994219	2.70195	3.0176	3.13998	1.30225	1.42867	1.16715	1.53351	1.84733	1.40197	1.70068	2.10384	2.27493
SLC40A1	0.925191	1.04609	0.904487	5.30605	5.86171	5.50407	1.96829	2.1028	1.76804	2.35634	2.79668	2.36879	2.78844	4.13937	3.71808
CASC10	0.584919	0.566268	0.537055	1.99332	2.01504	2.03429	0.920109	1.04911	0.887517	1.11815	1.19211	1.04403	1.24448	1.7707	1.5655
PPM1H	1.86752	1.67133	2.17055	6.87734	6.10695	5.7082	3.40356	2.77782	2.91037	3.05728	4.6446	3.28848	4.14611	5.33737	4.90293
LRRC16A	0.571333	0.644418	0.500425	2.26348	2.09378	1.97944	1.14136	1.09287	1.02449	1.07518	1.33476	1.22982	1.41761	1.4172	1.53392
IRAK1BP1	1.46569	1.36585	1.56276	3.23724	3.15979	3.26199	1.94811	1.787	2.34119	1.84732	2.18826	2.03004	2.04281	2.40286	2.75899
PTENP1	0.323291	0.39726	0.379335	3.12917	2.36344	2.1498	1.76041	0.724803	1.04027	0.637219	1.07763	0.945781	1.06165	1.26197	1.15914
TRAF5	3.6811	3.56162	3.70246	11.1601	11.4906	11.3612	5.23077	5.26997	4.02161	5.26356	7.05785	5.43914	6.38938	6.15208	6.78466
C1orf115	2.14749	2.40931	2.24904	10.2559	9.90065	10.1756	3.74969	3.54715	3.5166	4.44669	4.2095	4.05013	5.94104	6.61353	6.45073
DPY19L2	11.3285	11.2381	11.5188	27.0223	25.6017	26.6874	15.0871	14.5051	13.1765	14.1319	14.6188	13.8765	16.9991	18.0776	18.2858
SYNE1	5.66923	6.54585	7.3913	16.6401	16.4074	17.0318	8.51099	8.24716	8.64927	7.91683	8.20074	7.02045	11.0387	10.5386	10.8126
IFIH1	3.0542	3.0547	3.6765	9.50336	10.4601	10.4539	5.0366	5.03167	4.28613	4.7535	4.51012	4.40722	5.46006	5.7143	5.58675
PGAP1	1.80499	1.57498	1.7978	4.68081	4.51828	4.70472	2.25433	2.04222	2.46168	2.31498	2.37028	2.17931	2.63603	2.46404	3.04566
HLA-DMB	3.88571	4.31069	4.16721	9.00305	9.48304	9.32717	3.87491	4.25154	4.67205	4.36041	4.33995	4.87795	5.6162	5.07361	5.17009
DUSP19	1.12078	2.0171	1.45231	5.44211	5.01436	4.81277	1.9726	1.78421	1.98907	2.01409	1.97962	1.62414	2.75428	2.02117	2.40486
PDE5A	0.138804	0.262692	0.102215	1.98964	2.07388	1.51675	0.450266	0.577402	0.719967	0.947038	0.378608	0.580527	0.967403	0.911441	0.719713
PLEKHA8P1	8.07543	10.2174	10.3482	24.0245	23.5083	21.4519	9.56905	11.4821	10.178	13.371	11.821	15.1427	16.4056	14.5218	16.5402
RNF144B	0.282649	0.450416	0.310352	1.37265	1.35843	1.36647	0.485878	0.462375	0.427846	0.793267	0.529326	1.2326	0.85462	0.601314	0.828333
MEIS1	1.70954	1.66377	2.67806	4.91504	4.56823	4.76261	1.9053	1.84238	2.65861	2.76456	3.02399	4.1433	3.26025	3.63596	2.36929
MED12L	0.839189	0.109215	0.369415	1.98902	1.87634	1.97422	0.918068	0.638673	1.02955	1.02481	1.35715	1.597	1.02595	0.928141	0.601012
TMEM74	0.90532	1.03001	1.03036	3.85593	3.40312	3.89662	1.74759	1.29324	1.55846	2.1802	2.08638	1.86364	1.3544	1.16512	1.00702
HSPA2	1.65913	2.09471	1.88261	5.44058	5.56999	5.5009	2.85078	2.654	2.83461	3.70268	3.85533	3.11563	2.26897	2.3369	2.25175
ILDR2	3.20662	3.35622	2.47231	13.2513	12.7843	12.4238	6.0976	6.4119	6.80877	6.96921	7.47616	6.42148	4.47794	3.71149	4.22196
CHST2	6.10268	5.62643	6.06175	14.9981	15.8047	16.5781	7.71302	8.53673	8.54769	9.95564	9.20644	6.56773	6.04759	5.77054	5.98518
P2RY1	3.48143	4.14828	3.77414	9.32145	10.4714	10.7446	5.89475	5.97619	5.61701	7.00548	7.10062	4.31053	4.86671	5.46425	5.83967
PTPDC1	2.96421	3.58609	3.19286	6.65324	7.23369	7.51742	4.74676	4.46858	4.40281	4.18534	4.46711	4.05975	4.08634	3.96513	3.91487
IL12A	2.25444	2.74421	3.28568	8.7137	8.21789	8.31114	4.47525	4.63234	4.61377	3.84105	4.24185	3.29116	3.34993	3.17385	3.77967
TPM1	19.3118	20.0778	17.0447	48.692	43.0239	47.4691	28.7647	25.041	25.4966	24.4685	26.3149	22.2948	21.7296	23.9339	23.1329
RASGRP1	1.83733	1.55577	1.62432	7.88768	7.97243	7.98859	3.21692	3.05504	3.29132	3.24952	3.31041	3.62277	2.74619	3.52922	3.00441
DKK2	2.48051	2.07796	1.48072	7.30766	7.94777	7.44788	3.40081	2.90132	3.98478	3.85581	3.73435	3.2317	3.40691	2.94575	2.67366
ONECUT2	0.755363	0.723321	0.797835	2.05249	2.51379	2.20553	1.1185	1.06694	1.08848	1.23992	1.12953	1.20258	0.755114	0.970759	0.897501
SLC46A3	1.77631	1.83051	1.69533	5.7655	6.70327	5.49112	2.64346	2.75885	2.74906	2.4235	1.88469	2.11343	1.52826	2.10222	1.87048
BICC1	0.481593	0.428683	0.393215	1.28682	1.49171	1.29358	0.677973	0.52911	0.621036	0.625792	0.592657	0.650704	0.50749	0.360919	0.275621
CCDC74A	2.68131	2.36592	2.13532	6.70352	7.52905	5.54428	3.59103	3.62174	4.54582	3.69413	3.83041	4.51598	3.39462	2.87967	2.87328
CCDC173	0.25495	0.240415	0.123388	1.45731	1.72062	1.10419	0.562379	0.3917	0.362213	0.671142	0.61175	0.720846	0.467449	0.479353	0.698711
MICU3	7.45171	8.44722	7.96524	16.2409	19.296	16.6701	9.20267	10.0412	8.07529	9.95146	8.97014	9.60811	9.36963	9.75051	11.3949
LXN	3.39485	4.28634	2.9378	8.90717	12.0248	11.2893	4.60229	5.23725	3.81285	4.28053	4.98467	4.11486	5.56858	4.18869	5.32764
TRAM1L1	0.021295	0.0217698	0.0766231	0.753958	1.36638	0.865128	0.247734	0.383157	0.212011	0.221932	0.308533	0.195738	0.220736	0.260443	0.113892
MBL1P	1.39145	1.02762	1.0173	4.68341	5.10502	4.02913	1.88777	1.69999	1.55758	1.61203	0.983592	1.43858	1.44934	2.61461	1.63486
BBS10	6.68466	7.09785	7.66027	15.3809	17.0407	16.2193	9.07599	8.92089	8.40845	7.58219	8.31356	7.03503	8.50093	8.78831	9.65163
FMO4	6.80642	6.71219	6.43271	14.3191	15.2885	13.7979	7.53333	7.72384	8.0057	6.58819	8.23904	5.07309	7.13899	8.13509	8.14199
ANKRD26	4.36848	4.81052	5.05063	10.0023	9.75881	9.53072	6.25332	5.83987	5.74465	4.76966	5.48118	4.42715	5.3797	5.82226	4.75401
TLR3	0.146205	0.0826935	0.0996301	1.91133	1.6371	0.9615	0.428312	0.577627	0.63298	0.0880636	0.25629	0.158062	0.250833	0.153832	0.0823767
IGDCC4	0.486212	0.602043	0.359214	1.13328	1.07639	0.967147	0.619856	0.891105	0.549962	0.387783	0.542096	0.562783	0.528517	0.579921	0.345258
PCDHB2	0.714895	0.556248	0.569056	1.71964	1.9142	1.93472	0.992442	1.37926	1.37475	0.745233	0.792124	1.07149	0.621691	0.793469	0.640035
MT1E	31.8744	32.8825	30.6181	81.9105	82.7047	88.0335	44.475	52.5832	52.8735	31.834	26.3363	29.8705	18.3891	19.6785	14.8972
C3orf70	1.01462	1.00836	1.06618	3.19051	2.79973	3.08528	1.50717	1.52956	1.54529	1.36029	1.28648	0.950867	0.758687	0.867834	0.825752
RXFP1	4.41594	4.58722	4.04978	11.5837	11.2995	10.7446	6.83605	6.36033	7.18254	4.99078	6.3291	4.58892	2.62298	3.32171	3.58859
MS4A7	4.02658	7.63472	6.64263	15.6942	16.5427	16.0303	10.1991	11.9194	10.348	8.73784	8.58477	5.49578	3.53919	3.72031	5.65741
ACTRT3	1.52687	1.69298	1.48972	3.4456	3.8737	3.15683	2.43531	2.75191	2.75315	1.37686	1.53401	0.864842	0.557307	0.9864	0.57514
SV2B	3.00491	3.07402	2.82402	4.89564	4.90268	5.51855	3.504	3.68253	3.29686	1.91003	1.99115	1.78551	1.10218	1.04108	1.33677
P2RY14	1.99681	2.88029	2.46174	4.45157	4.62901	3.94633	3.96333	3.78037	3.24527	1.64593	1.62042	2.96098	0.979313	0.838232	1.10705
PTPN3	0.639984	0.95282	1.07019	1.45572	1.62693	1.59336	2.16183	1.4521	1.49072	0.769378	0.877827	0.664578	1.09888	0.871668	0.872288
ZNF366	0.427722	0.328097	0.316334	1.32282	1.4019	1.17695	1.49168	0.98206	1.26429	0.597839	0.461958	0.702815	0.23376	0.369107	0.396285
FAIM	14.5955	12.1648	15.3618	23.6366	28.069	25.342	30.9528	30.0152	27.0616	18.1013	18.9289	22.5644	13.7239	14.5255	14.7255
BRIP1	4.61997	5.13644	5.97365	8.65182	9.24383	8.55908	11.5342	10.8614	9.75961	6.62763	8.04698	6.63475	5.0203	5.83142	5.77994
COQ3	5.91238	4.58609	6.33611	9.31574	10.8765	10.9277	12.6426	13.4693	11.5314	8.5528	10.3551	5.09052	5.44595	5.90953	6.49971
OAS3	0.0995722	0.167727	0.291392	0.64616	0.493542	0.584857	0.692353	0.821628	0.800362	0.317659	0.527558	0.295622	0.267466	0.1736	0.239981
TRBV9	10.5348	11.3286	10.667	25.0345	22.4137	25.5259	30.4439	33.3936	35.3619	22.6537	23.8818	15.0131	15.4452	14.4772	14.9169
MAP7	0.128534	0.19087	0.123655	0.990434	0.846316	0.81693	1.25169	1.2827	1.27725	0.61444	0.736201	0.463907	0.463875	0.373804	0.20137
TAF9B	4.68874	5.12353	4.18183	10.6968	10.0872	10.483	12.7292	13.4199	10.7319	7.11542	7.29167	8.12839	6.15485	5.99907	5.14974
FGFBP3	2.23966	1.70956	1.87602	5.04334	4.71454	4.6631	6.5236	6.97959	5.7163	3.96979	3.67526	3.4854	2.21692	3.39155	2.77412
SCHIP1	2.07338	0.718726	0.632827	6.52634	6.66842	8.68477	9.11779	9.6139	8.30279	5.72149	5.34302	3.5817	3.4939	3.46374	3.52146
AC007040.11	1.34213	1.90681	2.61835	7.78826	6.60389	6.30711	7.46471	8.55968	5.70949	5.41296	5.98952	3.72205	2.82104	3.84507	3.64921
CFHR1	0.350242	0	0.0911737	1.18348	1.26816	0.915642	1.40877	1.93117	1.45337	1.00864	1.5526	0.836937	0.457004	0.397343	0.59276
ESCO2	20.8401	14.9081	18.8795	31.9101	31.1358	33.4592	39.5819	47.5375	42.193	34.4988	38.1283	29.4226	15.6877	14.7199	18.7323
TOMM40L	25.0504	27.1555	24.861	34.8599	35.6703	36.6284	47.7839	51.8276	49.6286	40.7643	40.986	28.0646	24.6076	26.4246	26.5935
GDAP1	1.87478	1.30131	1.48117	3.38271	3.83861	3.48498	6.79148	5.93718	4.84918	4.11602	4.63458	3.54384	1.47913	2.00652	1.94092
FAM81A	3.1157	6.08485	4.46176	9.54149	8.48698	8.1687	12.4769	12.1562	9.96297	10.5504	9.19383	8.25035	4.61469	5.70315	6.20642
SPATS2L	9.17533	13.8963	11.8647	20.7917	21.4007	18.7283	23.6664	27.4616	22.4975	20.7486	18.909	21.2571	11.8853	8.61206	11.4329
EIF2AK2	11.8206	12.1625	13.3643	24.1432	21.3423	22.2003	27.5743	28.367	23.4554	20.7651	23.5216	26.4012	15.1627	14.6396	14.7918
AP1S3	1.9284	3.14733	2.45833	7.40424	4.53442	7.38467	6.31166	7.55116	5.45597	5.43824	4.98495	5.08438	3.9448	3.11476	3.27265
ATP6V0E2	15.8268	17.9803	15.8241	34.4712	28.0461	30.8437	31.483	36.9555	36.5268	34.5935	26.2904	30.6337	27.5689	24.0359	22.4963
FGD6	0.531758	0.594457	0.531977	2.26628	2.29314	1.45217	1.64657	1.69891	1.81927	2.05308	1.86446	1.75	1.12064	1.31913	0.922899
ITPRIPL1	4.0335	4.17795	3.99492	7.16579	8.54809	6.89082	7.43976	8.02573	7.23937	7.84467	7.92842	7.15004	4.40385	5.53579	4.26372
BPNT1	15.5159	13.8918	14.9006	29.7785	29.5196	24.3062	27.5596	27.7044	28.1964	24.2025	26.7318	24.4813	17.8367	17.7283	19.5452
DDAH1	8.3116	6.80591	7.21358	15.786	15.3316	15.7283	18.2788	18.1541	17.1839	15.1888	16.3996	14.2746	11.2527	10.9491	10.7581
MSANTD3	10.7832	10.3813	10.3059	21.568	20.291	22.1557	25.1014	25.3809	22.7322	18.9832	22.0152	21.6762	16.9076	16.193	14.7335
NCEH1	8.18692	8.26368	8.74003	16.1232	16.7668	16.7987	18.1632	17.8949	17.3165	15.4041	16.5634	16.334	12.4869	12.6011	13.0537
PAK1	39.6349	37.6557	33.5848	65.4982	68.4079	67.5403	72.8179	75.4737	78.2311	70.205	72.8837	79.3979	52.1582	48.6405	52.9185
STEAP1B	4.55085	6.29992	4.82594	12.0328	12.4882	10.5404	17.049	14.1575	14.0261	15.2839	14.4616	15.7769	8.32551	8.98021	8.51386
ATP1B1	1.22154	1.68144	1.56752	3.49619	3.56183	3.54341	4.52667	3.97673	3.60996	3.90545	3.86186	3.85882	2.67354	1.9046	1.95333
KIF21A	13.5822	12.5571	13.8107	22.258	21.5955	24.0907	27.7844	28.3253	27.2335	28.7096	29.5505	23.0219	16.7567	16.5004	19.0957
TEX15	2.98195	3.8666	4.06139	9.42773	9.4857	9.037	11.9111	11.1978	9.86317	11.75	11.3531	10.3859	6.77531	6.61371	7.56846
GPR85	37.8491	36.624	37.9013	111.168	114.776	107.009	129.837	130.451	133.446	142.992	143.661	114.56	77.6882	86.8864	92.2108
PVR	12.3985	11.7962	11.1165	19.8212	19.9651	19.8693	21.0126	20.4642	21.1312	23.6331	22.4491	18.2343	15.8203	18.2342	15.9138
STEAP1	5.07581	5.73948	5.37679	16.7255	16.3271	17.2174	15.7078	16.9125	16.3716	18.9725	18.8761	15.7775	8.18526	10.12	9.74993
ADAMTS1	3.71679	4.88502	3.63493	6.82319	6.51392	6.34702	6.21175	7.44687	7.6977	8.61613	8.31575	6.58128	3.13287	3.8923	5.14466
RAB39A	0.689892	0.779054	0.707056	1.68599	1.44777	1.46718	1.21535	1.58758	1.83005	2.1625	2.28153	1.3946	0.592028	0.533998	0.509521
SCN8A	0.10429	0.042442	0.199069	0.807278	0.872004	0.646905	0.792695	0.763227	1.86544	0.450903	1.39091	1.03899	0.310579	0.323907	0.39456
SLC41A2	1.90607	2.03121	2.30154	4.37741	4.38394	7.25082	3.21667	2.54781	3.58217	3.82663	6.21752	4.67756	2.57512	2.92934	3.82203
GJA3	0.381938	0.316931	0.362199	0.995798	0.79349	1.13616	0.619208	0.597964	0.593457	0.756359	0.978446	0.705853	0.709677	0.734434	0.773338
FRRS1	4.21297	2.6609	2.77763	7.93255	7.55975	10.5554	6.05186	5.24815	6.20019	6.74857	9.18335	5.62193	6.04925	7.5504	4.74657
NBPF6	0	0.132146	0.0608644	0.887309	1.07952	1.90063	1.13005	0.694258	1.09236	0.845263	0.731484	0.382773	0.717764	1.14044	0.953445
CDKL1	6.02322	5.39663	8.29603	13.0041	14.4652	22.0519	14.4246	13.2556	15.7023	9.8959	9.53632	10.9498	10.206	10.3252	7.7398
IPO5P1	0.798073	0.757222	1.21792	1.75564	2.13249	3.98878	3.32431	3.17035	2.0348	1.55554	1.6454	1.49725	1.06626	1.25212	1.51889
TRIM59	1.19114	1.27556	1.03667	3.06078	3.67273	4.97793	4.61613	4.36168	2.55943	3.15346	3.23117	2.57247	2.5545	1.73357	2.29323
CAMSAP2	0.319371	0.643201	0.147883	1.73014	1.20063	2.04967	1.52226	1.21019	1.17999	0.789674	1.35417	1.22292	0.417257	0.91872	0.971971
LRRC34	3.48342	4.30094	4.54843	11.9668	10.4311	12.9893	11.7056	10.2604	9.66671	6.7801	6.98832	7.46388	5.82396	8.15021	7.45527
FAM169A	1.87954	1.72204	2.09521	5.84342	5.16374	5.60038	5.97542	5.10469	6.06792	3.82247	4.48232	3.22935	2.91154	3.94408	3.57697
ADAP2	3.35304	2.92267	3.08544	10.7463	12.7611	14.4438	9.59764	10.2352	12.2682	6.55924	6.34485	7.03916	4.41855	4.57967	6.46654
SOBP	2.01624	1.99944	1.55189	6.36196	6.5525	7.05867	4.92564	6.33094	5.70297	5.15436	3.89608	5.19459	2.87905	3.27812	3.75271
L3MBTL3	2.55039	2.4243	2.4581	16.5902	15.9004	16.8451	15.2498	14.4085	14.3912	12.4372	13.7889	13.4462	7.62048	7.86298	8.89027
PARP14	16.3022	16.7658	15.2246	33.1845	32.6837	33.7214	31.5611	29.3737	29.7233	27.0755	28.14	25.2571	23.6742	23.7094	26.6759
MAP9	0.964185	1.05088	0.855226	4.31005	4.48594	4.41814	3.70169	3.27727	2.80534	2.98887	3.99084	3.92168	2.66378	2.28025	3.20405
NFIA	0.919457	0.715113	1.26252	3.50711	3.54213	3.20771	2.70053	2.857	2.34186	2.42699	2.92597	2.67118	1.72363	2.14449	1.83012
EXTL2	9.50161	9.26985	9.73902	19.9637	20.1424	18.69	19.5408	18.5248	15.1691	19.2208	18.8173	14.7085	12.0403	14.9662	14.2495
FUT10	4.31133	4.26751	3.48757	9.50678	8.95182	8.03595	8.20295	7.15176	5.65668	7.10924	8.06225	6.96102	5.2131	5.00774	5.16664
KLHL23	13.0175	10.9311	15.6747	28.3678	26.3507	27.7446	26.0959	23.5035	21.7155	23.2228	23.6944	22.3307	18.6857	17.7497	14.4105
TFR2	4.78243	5.27412	5.00408	14.5433	11.257	13.3231	11.8603	10.3701	10.2686	9.94686	9.94996	10.0553	8.69369	8.48603	7.19702
HOXA7	1.089	1.10661	1.15251	7.93211	5.91403	8.09299	5.61589	5.71906	4.75242	5.07021	5.38308	4.70788	4.44013	4.7592	4.70065
MIPOL1	4.62205	4.31689	4.27026	9.77504	9.55329	10.4448	8.92991	8.42738	7.49219	7.67591	7.70323	7.72452	7.49918	6.9881	8.20135
ZNF589	11.8922	14.0202	12.4541	27.1133	25.7162	26.9996	21.1794	20.961	20.3965	19.3615	20.4327	18.5894	19.5785	20.8448	21.4537
MTERF2	2.46616	1.82092	1.87275	7.00628	7.08065	7.00939	5.02648	5.10456	4.73986	3.33992	5.33252	3.83043	3.8425	4.82916	4.26704
TCEAL1	7.16379	7.03524	8.10281	21.0464	23.5962	20.9843	17.7904	18.3738	18.3373	15.51	14.9055	13.8074	14.5433	14.2034	16.9877
C4orf19	1.6016	1.45717	1.64527	7.21428	7.71896	7.00289	4.81988	5.04783	5.63962	5.09439	4.01459	3.72017	4.38134	4.18295	4.08084
SRSF8	9.40465	10.1659	9.77141	23.8286	24.1742	23.7129	18.6217	19.657	18.3812	16.7451	17.256	12.6946	14.7228	16.0616	15.6494
CHST4	1.49398	1.36148	1.55944	4.87077	4.70038	4.86246	4.07843	3.7783	3.70346	3.95055	3.85688	2.54158	2.97125	3.6244	3.07009
OSBPL11	9.31843	9.19162	9.8307	19.5004	22.1486	22.1522	18.2198	17.9452	16.9512	16.7722	18.3983	13.7573	14.1974	14.268	15.3366
DST	12.0758	11.6779	12.4914	29.3419	31.541	30.7743	24.8695	23.1354	19.4652	21.4014	22.571	18.6864	20.1896	18.9397	21.4486
GRK5	4.78859	4.26726	5.11428	10.1	10.886	10.268	7.65085	7.09814	6.40577	8.60042	8.12199	6.42904	7.16959	7.0126	7.63149
ZNF518B	5.98571	5.79741	5.47658	13.2246	14.3431	14.6145	10.2304	9.47537	8.34131	10.9936	10.8256	9.47471	8.52693	8.883	9.02425
FAM171B	1.37516	1.48204	1.50131	6.9494	7.44024	6.94785	4.25167	4.28334	4.18884	4.69038	5.49213	4.44966	4.0307	4.10782	4.05283
MYH6	0.0895741	0.0350068	0.0422627	0.863529	0.79069	0.834595	0.602308	0.45789	0.460148	0.41592	0.421157	0.287655	0.213839	0.264228	0.278207
HECTD2	2.17142	2.38326	2.347	6.7156	6.71927	6.37298	4.6282	3.9764	4.28552	3.55196	3.88816	3.01565	2.97232	3.34749	3.70776
USP18	0.573511	0.846301	0.720235	2.9812	3.47299	3.78233	2.22943	2.25938	2.4036	2.0853	1.99644	1.56184	1.27942	1.43394	2.00802
GDF6	0.200514	0.196955	0.10337	0.560079	0.649008	0.838423	0.404362	0.47238	0.40924	0.310359	0.433464	0.332191	0.210755	0.211697	0.316398
FMN1	0.201677	0.0598051	0.0943353	1.18546	1.24133	1.62099	0.613157	0.981112	0.901333	0.489203	1.1083	0.605968	0.467351	0.301214	0.362433
ARHGAP42	0.707167	0.59754	0.617848	2.36543	2.17798	3.32497	1.2924	1.34718	1.93538	1.83429	2.14624	0.803282	0.342637	0.454538	0.646625
TMEM19	13.3391	9.17541	9.34593	19.5097	20.8269	24.8831	23.6565	20.786	18.0577	16.7157	19.6988	9.39874	11.4211	14.5079	10.4729
BICD1	12.2086	12.5287	11.6105	24.2971	23.1865	27.676	24.2001	22.1135	22.726	20.5604	20.6806	17.1888	13.5871	13.3352	13.1062
C6orf183	0.623589	0.567817	0.596276	1.81111	1.66126	1.84682	1.76788	1.91237	1.6161	1.64354	1.40742	1.13895	0.545894	0.927946	0.692456
B3GLCT	2.42593	2.22303	2.04923	5.14768	5.46458	5.26696	5.2478	5.09206	5.32689	4.46688	4.60045	3.46448	2.54044	2.98691	3.15792
SAMD9	8.05825	8.36622	7.94391	17.2101	17.9261	17.6868	17.6625	16.3088	15.6974	14.6216	15.7584	13.5058	11.1024	11.3769	11.9285
IFIT5	5.21578	5.31768	5.88333	12.6073	12.8623	14.206	12.8777	12.6718	11.7269	10.8957	11.4585	8.99535	8.15019	7.89352	8.68873
NXPE3	9.48017	10.1353	10.6828	22.713	23.216	24.8945	19.9372	20.0643	18.8353	15.7989	18.9377	14.1203	11.9535	12.5342	12.5802
COBLL1	5.49717	5.53329	6.01543	17.4082	15.7601	16.9565	13.2411	14.6457	12.8641	10.8898	12.3	11.7086	9.04829	8.76697	9.00444
FAM135A	11.6429	10.1687	12.2235	26.3076	23.6561	23.0951	19.7638	19.318	16.2955	17.2933	16.3417	14.3287	11.7066	13.2442	13.6832
NEXN	0.792478	0.918125	1.08152	6.86073	5.43851	5.52155	4.61511	4.38732	2.44411	2.05708	2.94647	2.78421	1.55292	1.34425	1.13816
SAMD9L	5.92632	5.93323	5.52691	15.785	15.0167	14.222	11.4865	10.7005	10.9823	7.03445	8.81219	8.02311	6.68274	4.96461	6.43841
LIMA1	6.82786	7.68798	8.3684	29.7013	29.6325	29.7319	20.1862	18.4595	20.121	16.3107	19.0068	14.9766	9.42345	8.68038	9.63443
SPAG1	4.06212	4.67361	5.79702	9.91492	10.3969	9.97981	8.09668	7.19995	8.44574	7.12341	7.43969	6.30689	4.79419	4.50399	5.43915
SLC25A4	3.45827	4.39859	4.02651	8.60573	8.99073	9.9934	6.80144	7.07922	8.12701	6.10575	5.52899	4.04929	4.98133	6.26664	5.86679
RTP4	1.17163	1.08423	1.16091	2.84	3.84098	3.7215	2.13404	2.79186	2.49099	1.45042	1.97809	1.28212	1.77907	1.46093	1.63576
NUDT12	3.14273	3.73064	4.03042	9.14865	11.7945	10.9299	7.89449	7.93149	7.26376	4.77024	6.7899	4.0309	5.8118	5.195	6.33571
LIPN	0.115892	0.159133	0.105147	2.09826	2.76187	2.60524	1.62954	1.87196	1.44476	0.839317	1.34031	0.578754	0.963362	1.1506	1.42327
DZIP3	2.69799	3.00583	3.0368	7.11174	8.76038	8.37572	7.05763	6.89912	7.12596	5.10129	5.87355	4.26037	5.95151	5.77233	6.86046
HMGN4	45.8017	56.5815	52.8888	96.895	131.729	113.59	111.663	101.325	103.657	98.4474	88.2626	73.8112	74.2519	85.0681	97.7894
NEMP2	6.02217	5.52434	5.80847	10.3604	13.4926	11.1965	11.126	12.5578	11.0393	11.4745	9.85488	6.4629	7.83538	12.6999	10.7707
H2AFY2	0.784957	0.713449	0.843613	1.71798	1.7431	1.91502	1.74217	2.07846	1.80535	1.55851	1.36103	1.20263	1.55976	1.66708	1.84686
HAAO	8.51019	9.03721	7.91734	17.3509	15.8311	17.6387	17.0527	17.3038	19.8551	14.7886	14.0155	11.8455	15.1195	16.6388	14.8594
ARHGEF39	6.53506	6.71337	6.29366	11.9845	12.0156	12.3731	13.2735	13.9407	13.5513	9.74579	9.73603	9.11347	11.0534	11.4024	9.15616
DTWD2	4.28639	4.92173	4.83651	8.72178	8.59188	8.45637	9.47974	10.3807	10.1992	7.73026	8.94482	6.50155	6.73247	8.04564	7.65264
TP53I3	3.16656	2.66538	2.8656	6.26821	6.64097	6.12963	7.97528	9.32345	8.29324	5.40447	5.54629	3.38498	4.14755	5.8241	5.71476
RCBTB2	48.0158	49.3804	53.6938	86.5791	105.3	104.066	124.674	123.767	115.42	58.1496	63.4325	47.9716	90.2761	97.6992	98.5746
GAREM2	2.67438	3.83736	3.40173	8.02838	7.22122	7.32404	6.77758	9.77197	8.28561	6.56256	3.94498	5.57523	7.97147	4.58713	6.38698
SCAMP5	3.68035	3.94005	3.17941	7.60988	6.96333	6.48729	5.87784	8.61233	6.93886	5.73471	4.733	4.38654	4.08845	4.11993	3.42364
CASP6	10.8166	9.8944	11.9495	19.8269	26.0893	21.5761	20.3872	27.006	20.0891	16.4013	15.8083	11.3949	14.7305	13.0129	16.1554
TRBV7-3	6.70273	7.95406	9.50006	12.0669	13.5108	17.3274	16.2746	21.617	17.2701	9.11564	11.9849	10.3996	10.1223	10.8028	8.58433
OAS1	0.248604	0.322527	0.243153	1.583	0.790556	1.65112	1.24837	2.44733	3.40738	0.738348	1.02624	0.825607	0.372035	0.545737	0.699528
E2F7	3.43063	4.11187	4.9155	7.39214	6.97005	7.08402	8.43903	8.69331	11.2173	6.64128	6.16148	7.96586	4.57301	4.67314	5.08108
MPO	2.72737	2.65963	2.43155	3.48656	3.05481	3.22926	4.45533	5.06193	5.61079	3.37744	3.18013	3.63015	1.31142	1.5093	1.30832
ADAM12	2.6185	3.0387	2.8025	4.49019	4.42885	4.18616	6.2581	6.75164	6.70289	3.24594	4.07907	3.27345	1.31198	1.6759	1.5398
CYP1B1	36.2102	39.7843	38.1589	35.485	38.1017	35.9836	71.0294	64.7423	83.5041	36.3237	39.4876	27.3774	21.9884	21.759	23.4964
NOG	19.075	20.7568	21.2594	22.5787	25.6987	25.801	39.6075	40.4029	39.8238	19.0411	20.3218	12.437	18.7311	19.268	18.3045
TIPARP	17.0108	16.5234	18.5042	22.7377	22.1824	25.141	45.057	46.0961	48.1717	20.2103	23.0488	16.9428	16.5793	15.1069	17.3476
KIAA0101	124.805	150.812	149.467	160.985	168.378	192.89	273.423	298.142	297.498	193.976	198.433	137.53	134.202	151.411	149.03
GSG1	3.06203	2.65465	3.35972	3.514	2.82104	3.59794	9.22509	10.582	9.93766	4.24395	5.03685	3.80982	2.44181	2.60523	2.90365
ZCCHC5	0.508706	0.632367	0.713111	0.898886	0.963921	1.16342	2.96473	3.16844	3.24448	1.11019	1.30937	1.45985	0.889162	0.323272	0.692616
CYP1A1	0.410884	0.503267	0.628563	0.73838	0.76481	0.495874	9.11917	8.0184	6.52845	1.1593	0.668898	0.613431	1.02681	1.03926	0.884503
IFIT1	0.649893	0.631598	0.606193	0.81636	0.993819	1.03953	2.92835	2.66532	2.07316	1.37712	1.31904	1.06232	1.03243	1.28353	1.24609
ACAT1	25.2866	32.3648	34.5358	43.9625	39.2979	40.5122	72.5786	65.1508	62.3114	47.2276	49.1316	40.7516	46.9596	42.9033	45.4399
GLYCTK	4.28405	5.28876	4.46856	5.51699	5.10309	5.4475	9.88593	9.58633	10.4654	6.8666	7.46094	5.04357	6.24835	8.21936	6.25303
DNAJC15	11.5737	18.9464	16.4378	17.1438	21.8178	18.5078	35.5916	32.527	29.8508	24.4147	29.2627	16.6079	17.8009	25.2327	22.3272
PPA2	85.8474	99.2798	91.0045	105.261	115.676	119.322	184.129	174.172	162.127	135.99	161.423	105.104	108.074	120.437	128.919
HMGB1P5	18.5795	32.3931	31.3717	33.8337	32.4279	36.6445	74.5914	64.949	61.3479	40.0637	55.2283	48.373	28.06	46.0147	37.5111
SPC24	23.7992	27.5012	27.0455	29.1249	30.318	34.0285	49.3041	56.0447	45.5928	35.841	37.3713	39.0508	29.5661	37.7473	34.4338
FKBP11	18.4751	19.8071	20.4418	23.9315	23.621	23.7267	48.1185	51.4417	45.6006	36.3401	35.4697	33.1019	27.6657	33.4716	28.6378
HMGB3	49.72	54.5792	45.8087	51.7135	55.9313	54.4424	93.6603	94.6386	94.0321	69.4132	78.3491	75.3477	58.6702	65.4848	61.7547
SHMT1	7.98597	11.0065	8.77509	12.9419	14.0271	13.4854	22.3304	24.3458	24.1978	21.2336	21.9052	15.582	13.7724	15.2488	15.6118
INPP4B	11.2575	12.2198	12.2254	15.5295	14.7374	15.214	23.9791	22.6375	21.7064	20.3172	21.0764	16.9354	15.9335	16.6485	17.8194
PRPS2	27.7193	28.4524	27.8133	34.0089	36.5696	37.0851	53.7748	51.4557	52.7872	45.6492	50.0356	38.0268	38.6678	42.2771	39.3873
TMEM106C	73.0535	85.0753	73.1799	104.065	114.732	119.425	163.3	170.584	152.739	143.678	145.106	113.961	104.527	133.834	117.272
PRKACB	9.42359	10.1573	9.1208	22.2735	22.6611	25.4001	44.1741	45.7555	42.3985	35.7532	36.6688	29.8304	26.4883	27.4406	28.7625
KL	1.34115	1.41358	1.4335	4.24987	4.46619	4.48741	8.20886	8.47628	8.79357	7.23619	7.63558	5.89709	4.92845	4.72688	5.43806
MYOF	3.08353	3.56551	3.37436	9.86109	8.64484	8.43214	22.0176	23.2297	24.1886	17.9491	17.7791	16.284	12.1145	11.5417	14.0522
APOBEC3B	5.49448	4.65743	5.95195	8.70474	9.73685	9.27511	16.6949	16.791	17.3385	14.316	12.9566	12.9451	10.7628	11.7264	12.5054
IGFBP4	32.9091	32.6043	30.3268	43.4422	44.9665	46.2401	68.7419	77.9175	69.5164	62.3445	56.5276	53.2402	49.8065	52.3665	51.023
ABCC13	1.75131	1.84896	2.01996	6.23167	6.25309	6.71437	16.2617	16.819	13.8204	10.2619	10.8213	9.90433	7.29974	7.71504	7.49055
CBR3	1.4699	1.92377	1.26222	3.25562	3.96936	4.52041	7.886	8.13324	7.77726	5.4489	6.3154	5.35763	3.50927	3.46984	3.35743
DEPDC1	18.6402	15.9317	17.6655	25.1972	26.2313	31.3546	41.4356	40.2587	38.2689	28.7913	34.7912	28.4899	24.6603	26.1212	25.0639
RB1	37.6251	37.709	39.8213	51.3207	53.665	54.3689	75.6429	72.1554	71.1342	57.4489	63.5644	54.4431	51.1817	52.4454	54.5739
SCPEP1	24.5271	28.6871	26.7093	36.373	39.4274	39.232	59.0192	58.8215	56.7131	43.3585	48.5352	37.9399	36.7249	38.925	43.637
DERA	15.397	16.2763	16.4064	23.982	25.1724	27.658	38.421	40.2205	38.8373	27.3226	32.347	21.6418	25.8565	24.6921	23.7709
TICAM2	0.926931	1.77435	2.15976	2.90726	2.73247	4.16499	5.7485	5.87533	5.60565	4.0994	4.82339	3.46031	4.08521	3.23958	4.06943
EMB	53.4564	54.1584	57.9591	76.0459	81.0529	81.003	137.189	130.179	119.971	91.3545	100.83	74.9795	91.5071	99.9347	105.38
CMC1	28.7462	25.7742	26.6696	39.8308	46.6029	40.6964	72.4361	71.3906	67.6431	57.2918	63.2959	42.5721	44.6956	56.8119	55.9267
CTSS	48.6273	51.7829	54.5146	91.8741	108.688	106.467	147.428	153.624	148.671	127.338	133.908	84.9085	105.332	115.639	130.983
TMEM221	0.569622	0.618894	0.443283	0.794388	1.18251	1.10648	1.59945	1.50654	1.85828	1.28612	1.38379	1.12052	1.23235	1.39491	1.45906
SEPP1	0.083226	0.464277	0.103567	0.724903	0.71822	0.636508	1.51779	1.74478	2.01241	0.875056	1.15547	0.864956	1.07654	0.886147	1.44528
STXBP5L	0.278576	0.656602	0.295882	0.557572	1.29831	0.535856	1.95102	1.65271	2.03075	1.22003	0.753963	0.615643	0.717281	0.834904	1.18065
PDLIM2	26.2653	28.6944	21.9065	37.2645	39.002	31.5884	44.6722	51.0796	53.189	42.9679	34.8464	39.636	32.0494	37.545	28.4686
ESPL1	14.8397	14.9574	14.3798	19.6346	18.2858	19.3539	27.3276	29.4209	29.8652	20.1345	22.8445	21.3858	16.7951	21.8759	15.8703
IFI44	0.282733	0.133424	0.261781	1.4761	1.23812	0.759796	3.32081	3.18676	2.8614	1.03877	1.25897	1.3355	0.327968	0.39442	0.284834
MBNL3	7.2333	8.12543	7.21132	10.7153	11.0481	11.9562	18.1886	18.7587	17.2724	13.1147	10.5049	12.6333	10.8902	11.3665	10.1862
MMRN1	0.671464	0.510279	0.540794	1.73426	1.71387	1.75976	3.38688	3.43302	2.88882	1.4965	1.64287	1.70939	1.6357	1.47377	1.69154
GLIPR1	13.8393	12.7513	12.2043	19.1832	21.3535	18.5109	27.999	29.7441	27.7496	18.8254	20.9105	18.3552	20.0208	16.6669	18.0611
MEST	60.899	62.7188	59.812	85.4146	91.2705	89.2573	114.78	121.075	113.288	88.4706	98.0101	84.0899	82.4107	78.9339	79.2945
GNG11	3.49306	3.93485	3.99856	11.0461	12.4126	11.9692	19.8955	18.596	16.4721	13.1573	15.2548	10.9126	7.5023	8.91182	8.49593
HTATIP2	57.8129	62.6126	61.4754	93.1822	94.9791	101.315	125.87	123.699	114.882	103.117	109.407	90.4743	78.8334	77.0404	83.2371
RTN1	3.50814	3.31789	4.09826	9.54453	10.4489	9.89006	12.5196	13.3891	13.5856	10.3601	10.7395	9.64105	7.02647	7.54966	7.23755
SYNC	0.280436	0.219918	0.224566	1.57261	1.57688	1.57243	2.62473	2.5282	2.61596	1.78258	2.08877	1.32946	1.18412	1.2618	0.876232
PTPRO	4.25552	4.65278	4.23995	7.61576	8.57613	8.40786	11.7445	11.9474	12.3441	10.6327	10.0291	8.01848	7.45496	6.80128	6.81909
KDELC2	2.59685	2.27671	2.99877	6.2273	6.52791	6.61302	9.62901	9.89276	9.8148	7.32594	6.98148	6.08527	5.6792	6.34711	6.11146
CCDC109B	9.35361	7.80238	9.02822	17.3636	21.0113	21.8042	30.2173	26.7502	31.2285	21.8044	19.6222	15.7954	16.3611	17.7321	15.3548
RASGRF1	0.880819	0.295847	0.331412	0.689976	1.231	0.874105	1.43521	1.58458	1.85937	0.899997	1.02194	0.568894	0.890017	0.914945	0.648506
ADGRL3	6.20146	5.03129	6.72067	8.14296	8.19304	9.67361	12.7209	13.123	13.3656	7.50709	8.26513	7.37243	9.75911	9.97818	9.54491
HS3ST1	0.125987	0.267826	0.119062	0.691189	1.33455	1.02504	3.03346	4.62594	4.59157	1.26522	1.72629	0.73696	2.25549	1.74231	1.53175
ANTXR1	0.0414293	0.0491134	0.0830301	0.176454	0.185307	0.257994	0.423174	0.512068	0.900515	0.378653	0.422886	0.324369	0.373664	0.374867	0.220268
C19orf60	31.2594	36.1473	37.1166	48.5467	47.832	51.0731	91.0157	99.2312	106.858	79.3403	76.0529	57.5828	57.7867	75.4603	65.0519
AKR1B1	51.7904	52.8369	53.0489	69.5444	79.6363	79.7891	147.541	161.194	152.822	137.491	131.489	93.5826	107.451	117.056	118.588
PRDX6	153.454	154.899	156.488	159.148	175.543	177.939	291.37	291.761	290.196	268.98	266.615	212.146	215.345	231.644	241.953
FUCA2	31.5249	29.7257	30.5758	36.3911	34.1111	34.3769	57.2269	55.7098	60.3123	54.304	52.4282	39.4855	42.3102	48.3578	46.8805
SPHK1	8.65654	9.37901	9.33702	9.19793	10.8237	8.93925	16.5137	18.3311	18.1385	18.4124	18.173	10.8607	11.2856	13.8519	11.1368
SEPW1	35.1528	35.5767	45.2509	36.6951	38.4114	46.4758	66.757	79.5845	78.9774	81.5729	74.4591	47.1471	46.8626	56.2416	56.0268
AP2S1	89.7844	93.1016	95.3364	84.6944	90.0493	92.548	171.403	177.967	195.996	194.835	174.393	134.562	140.724	159.612	150.301
GNA15	153.057	158.867	162.936	155.224	164.004	161.817	288.036	299.63	339.175	334.106	323.981	256.044	264.091	277.712	272.028
NAA38	82.0577	100.76	95.8104	98.6705	102.511	98.3792	167.777	180.659	186.751	174.311	168.481	155.236	147.67	159.662	135.481
TBXAS1	0.574336	0.896304	0.490758	0.702702	0.718049	0.500862	4.13348	3.46361	4.73775	3.55396	3.05216	2.35428	2.42995	1.75348	2.5501
NDUFB8	151.282	140.703	148.35	147.321	154.104	152.478	271.913	292.484	304.801	267.94	255.879	198.81	199.809	213.609	209.077
RRM2	111.572	129.683	119.575	86.3705	99.5565	86.4995	301.982	301.519	312.681	275.813	278.54	215.311	179.443	203.356	170.179
CMSS1	33.0261	33.5433	36.0681	32.4399	33.2521	34.5528	79.5457	81.3485	79.3848	68.6202	70.7256	62.6444	50.2866	53.2152	55.1877
HNRNPL	132.181	127.462	133.368	119.603	121.219	114.457	379.32	402.027	393.782	343.699	350.429	281.321	190.286	214.917	210.516
POLA1	8.36897	8.04512	8.73126	9.28916	9.67124	8.69888	19.8215	19.6914	19.3676	17.2931	17.0193	15.5053	11.7652	12.3636	12.0704
NDUFS5	191.463	184.856	200.782	193.488	207.564	195.283	398.978	411.766	412.744	366.16	362.016	351.098	236.585	253.291	263.611
ACOT7	20.3795	18.3357	18.4022	21.4239	20.1086	20.0167	54.51	59.1663	63.0735	57.2151	53.2285	50.0036	32.5577	34.1776	32.5701
LAPTM4B	101.482	80.2242	86.5308	91.4468	97.4606	98.8408	224.314	234.509	244.618	221.589	199.117	174.387	139.822	157.998	145.31
GALNT18	5.70498	5.04714	5.42481	6.61021	7.036	6.88144	11.9979	12.4642	11.6611	11.7177	10.9571	9.3231	7.9047	8.34686	8.41041
PLA2G4A	8.26831	8.33964	8.01349	13.6136	13.542	13.5737	29.6548	28.979	28.6532	24.7066	28.7679	20.4981	14.0555	16.6116	16.4656
CA8	4.21949	4.16639	4.19076	10.2645	11.2809	10.8757	29.3799	28.7364	28.0514	25.7728	29.6909	20.1688	16.0327	15.2143	16.3985
UBE2T	29.5065	30.9689	30.3984	39.044	39.4816	41.8371	66.2082	68.4549	68.6226	66.7248	70.7177	59.5302	45.0534	48.2706	54.485
ANP32E	81.7884	85.2656	85.4996	121.195	124.353	115.634	275.668	260.166	244.972	235.927	259.267	243.304	156.853	170.045	169.742
COX7A2	193.509	206.231	224.422	225.612	248.545	233.227	436.433	404.599	421.159	396.688	410.195	361.811	295.506	298.208	336.269
CTNNAL1	4.88947	5.75445	5.09045	7.14363	8.01868	8.14259	16.3455	15.9417	16.5975	15.3336	16.6219	14.3252	12.0482	11.3485	12.8197
PROCR	4.36167	5.02776	4.31048	11.1116	14.2918	12.7193	49.0453	48.9606	49.9726	46.222	41.5399	37.5162	27.8595	31.3657	31.9019
UGT3A2	0.585141	0.926165	0.845154	2.01416	1.66876	3.04505	19.3245	20.6605	20.8924	15.585	15.7968	12.4468	11.785	10.4842	13.4129
AHR	17.3369	13.7363	16.1719	22.3909	27.737	26.6185	76.0964	85.555	74.9745	57.7994	61.8527	54.4071	46.7809	47.1046	52.7261
MS4A4A	1.07497	1.26764	0.967655	1.67009	2.1459	1.83645	8.70362	8.37739	7.19255	6.0874	6.90449	4.96662	4.1666	5.30519	4.93339
FKBP3	44.5688	46.2499	42.9933	48.0796	48.2542	48.6865	97.6342	93.4745	86.3478	79.1519	87.3719	70.7943	63.7638	64.7485	64.9319
MYBPC1	0.0976074	0	0	0.1373	0.154057	0.0896824	1.04455	0.595052	0.973495	0.549673	0.635313	0.702385	0.54353	0.232461	0.34564
NDUFAF2	45.961	41.3237	40.8765	49.7294	50.8324	47.9704	85.8707	88.7263	82.2597	71.4321	77.0391	88.1661	62.2297	64.7089	62.4977
HMGN5	16.9872	22.1591	16.4344	41.444	39.5587	35.9979	85.7062	84.2207	72.4891	58.8834	67.1496	84.7727	40.1245	47.0359	42.4933
FILIP1L	4.33421	4.72143	4.00606	12.2514	12.5837	12.4274	25.8662	23.1042	27.6716	19.2802	23.6549	24.8821	14.1815	13.5306	14.8588
VEZT	22.0213	20.2562	23.6521	32.9198	32.0326	30.341	57.1593	53.0894	53.9157	47.5243	50.5346	47.3807	36.4964	39.9211	39.171
CMAS	54.3689	52.0981	53.8212	77.2069	75.2389	66.5365	113.349	107.147	107.163	95.2815	113.841	100.65	81.257	89.0761	88.9365
SNCA	8.4157	10.0644	8.67452	32.4994	32.0968	33.3595	61.8113	57.0638	58.6253	60.3042	63.2135	61.2916	37.0762	45.6012	41.5983
ARL3	1.75556	2.02639	2.10746	3.17973	3.38139	3.02676	4.88519	4.39635	5.12605	4.83406	4.70023	4.80018	4.02193	3.88732	3.9214
ELOVL2	0.143854	0.21957	0.202251	0.761109	0.863089	0.696265	2.4989	2.17076	2.75701	2.32353	2.28426	2.22706	1.2868	1.60495	1.31222
TPGS2	45.3011	45.3354	45.3087	67.5444	60.214	64.3886	113.799	113.714	120.072	107.816	110.97	113.161	85.2521	86.507	88.1634
HJURP	23.3108	25.426	26.0128	28.1849	28.2821	26.6591	50.2008	48.8428	51.8041	43.9746	45.5798	47.283	41.5642	40.8319	40.3951
SMS	44.2996	43.6339	44.6137	52.6999	55.6312	54.5981	93.1344	90.2201	90.5487	83.5386	85.4086	83.1791	74.2949	72.5523	76.4423
WASF1	11.0511	13.002	12.9837	18.572	19.8789	18.0726	35.9154	35.7658	36.9767	32.3903	31.5881	32.389	28.225	26.3777	27.2847
G6PC3	22.0012	23.3781	24.044	31.0469	32.2624	27.8741	55.9189	59.374	60.1424	51.2869	43.5967	51.7128	42.5589	37.9234	40.3849
OR7E38P	3.61081	3.6339	3.33868	4.66909	4.6133	4.5433	8.69632	8.82701	8.62754	8.92011	7.78	9.6971	6.7075	7.10415	6.04011
EPHB2	14.3207	13.8718	13.2817	18.0839	15.9447	16.4779	23.0697	22.0311	21.925	27.5234	22.6318	24.8077	17.8618	18.6281	18.1184
ITSN1	1.35	0.933746	1.25313	2.05593	2.17362	2.74192	4.88059	5.59042	4.45273	6.10018	4.79288	6.08171	2.79303	2.57276	1.92801
NRGN	30.3863	28.0613	26.9633	45.7125	39.3818	40.7617	63.3298	65.1212	73.0103	70.5808	61.0033	73.1429	42.5115	46.4647	39.7285
NCS1	23.1392	23.8304	22.5685	26.7479	26.5275	22.9592	39.9612	42.9727	46.9335	48.6487	41.3267	41.7455	29.7744	27.493	25.8808
PKM	952.608	977.941	970.482	926.599	907.964	935.848	1737.1	1729.68	1861.73	1972.04	1888.05	1872.61	1208.89	1238.04	1242.5
CYB5B	79.1364	87.3375	79.1885	95.9655	99.9478	100.094	147.639	145.095	144.99	154.955	156.024	152.273	106.034	103.058	100.191
DIAPH3	7.33211	9.10343	8.90818	9.23908	9.31662	10.5481	19.4972	19.0655	18.7786	17.5259	19.4911	17.6527	10.8599	11.6939	12.4268
ZNF804A	2.76174	2.47472	2.50782	4.35273	4.38975	4.41802	11.9148	10.8462	10.7982	10.1845	10.4925	10.0095	4.94878	4.84443	5.39012
MLLT11	0.33229	0.297115	0.279251	0.807956	0.687848	0.760961	9.97329	9.88162	9.48337	9.15946	9.77052	8.56779	2.26142	2.17515	2.25909
NSFL1C	47.6071	51.2646	49.409	56.3409	54.1322	52.9767	93.6444	91.9002	83.0302	92.857	93.7205	82.7419	55.0044	57.3443	51.2472
ANXA2	173.249	185.381	181.648	212.214	240.771	236.418	444.768	443.215	448.997	445.922	470.274	345.58	230.93	244.458	248.404
FANCI	46.0971	48.2825	43.2518	45.641	56.1355	50.6231	103.411	99.7412	97.6155	79.3432	81.8346	61.8139	49.3608	50.1165	53.7848
PRDX4	71.9601	75.0081	70.1345	73.3376	76.5864	78.6218	144.25	143.812	137.407	115.26	119.344	91.5636	73.6763	77.1924	82.4595
NDUFB2	54.6328	55.0097	62.5664	67.1159	71.2538	74.2429	139.001	140.751	138.35	110.024	109.309	73.2808	63.557	71.1234	75.6528
CDCA2	14.4424	15.834	17.4975	16.8386	19.8212	18.4905	37.325	36.6508	35.5067	26.5818	28.1851	21.437	17.1684	20.2922	19.7411
HIGD1A	60.213	68.9203	64.4699	65.35	74.0833	72.7902	131.676	124.099	119.376	97.0179	108.008	70.6135	66.7463	75.0964	75.6629
PGRMC1	21.4854	25.3474	24.4055	27.0099	30.9085	30.8055	48.5246	49.3276	45.8676	36.1904	41.0408	28.0392	25.9532	26.4104	28.1617
GINS4	11.1554	12.5605	13.3342	14.5868	13.519	14.1568	28.098	31.2987	23.1672	23.3702	22.8014	14.0449	11.2795	14.1997	14.3096
XRCC6	228.875	309.883	286.637	247.266	283.412	252.03	602.293	539.755	490.027	418.543	492.171	331.66	236.07	260.226	303.182
PSMD14	70.8539	72.7479	70.5012	64.7959	69.6388	71.228	147.573	136.958	124.122	107.067	109.095	86.2146	63.5471	66.3971	70.6675
GCSH	16.0797	17.2968	17.701	17.107	17.5046	16.3444	40.4949	42.2746	34.1676	30.7555	31.0278	25.2167	18.0973	17.4914	18.2184
PRDX1	271.696	269.73	280.376	255.035	286.531	284.862	838.412	897.815	812.056	632.617	669.971	454.595	250.94	285.759	297.536
PSMA4	278.801	304.438	309.029	294.257	309.256	311.556	577.504	583.461	547.043	449.212	478.967	383.361	274.83	286.977	300.139
AIFM2	4.30243	4.66367	4.7367	5.35669	6.03894	5.84672	15.8397	15.8008	15.3368	10.8987	10.9741	7.81848	3.68785	4.0314	4.54782
RRM1	58.6587	60.6332	60.5548	59.1364	63.3239	62.905	123.054	124.798	117.182	83.9988	88.6169	71.9646	50.4321	54.12	55.8535
PSMC3	119.134	135.453	128.325	111.821	114.307	118.606	276.135	260.302	281.83	194.799	197.563	165.244	107.742	113.898	120.809
GAL	40.4699	37.954	40.8607	36.0288	37.2771	34.1969	101.784	104.826	109.772	68.7903	59.6848	47.5193	27.7046	25.0809	24.1984
FABP5	289.448	319.359	309.715	323.939	311.283	313.394	625.172	671.063	638.479	513.778	485.183	427.164	222.369	243.545	238.224
SLC25A13	18.5279	21.1077	18.3266	21.857	20.0379	23.2954	39.6414	36.3671	34.7327	27.9835	25.247	21.9469	18.8721	17.1949	17.2409
CHAF1B	7.54691	7.66573	7.27603	8.12966	8.41577	9.75031	16.2622	16.0941	15.3365	11.8216	11.3773	11.1231	6.60389	6.28237	6.19182
DHFR	55.1632	54.0328	51.4723	62.0139	62.7477	66.298	108.992	105.106	102.621	77.0844	84.9396	81.7492	52.4548	54.1402	54.0987
LPXN	59.8638	59.3588	69.8892	81.4226	78.2679	81.4151	150.341	160.296	149.655	106.847	102.658	106.54	65.3911	74.0223	66.3424
PIR	7.58889	8.46435	8.03856	11.7091	11.8248	11.2998	54.1092	54.4418	51.6298	27.2213	26.6728	23.2281	10.0224	11.1671	10.7292
SOD1	127.789	145.484	142.724	155.965	162.358	158.205	364.876	357.659	345.277	267.837	289.443	275.394	148.158	153.195	157.273
ORC3	15.7238	15.7733	17.0122	16.3729	16.9831	19.2982	32.3918	33.1885	29.175	25.1422	25.0965	23.9973	15.0508	17.1834	18.3707
SPTA1	0.0250741	0.244171	0.228901	0.256767	0.0896706	0.303005	0.856438	0.937293	0.695975	0.45367	0.507667	0.553788	0.19627	0.0986008	0.231528
E2F2	5.27256	5.5611	6.391	5.40698	5.73472	5.95407	10.5782	12.0128	9.98581	9.84328	9.41628	9.93511	4.96422	5.96039	5.26473
PSMD1	79.9449	82.0103	83.0833	66.5761	67.3319	68.5436	175.04	172.729	167.777	147.597	153.904	125.848	67.8504	72.5337	73.4841
MYBL2	35.3904	36.2238	35.4547	30.3859	31.945	32.7578	68.5617	70.7613	73.5153	63.8065	61.3913	57.4411	30.9423	34.19	32.0398
PSMB2	72.8294	67.4415	74.3127	69.4337	64.8419	70.8	178.53	192.978	194.2	149.857	140.09	146.998	73.24	69.2632	69.8298
ATP5G1	116.858	98.5458	104.925	116.537	109.81	108.34	247.745	286.916	272.312	209.758	193.505	176.768	105.262	117.713	112.883
PSMB3	161.14	151.137	151.161	124.446	133.17	140.657	281.096	295.713	297.496	246.149	231.323	194.206	146.129	156.362	154.108
PSMB6	110.956	115.574	112.466	95.397	103.199	104.104	240.898	249.361	247.938	197.194	191.571	148.324	111.618	125.846	124.213
PSMB7	139.55	146.099	145.528	131.737	133.28	130.279	283.627	281.903	273.652	222.787	227.637	191.479	134.482	157.012	137.959
ATP5G3	230.807	255.062	245.722	224.663	250.723	231.731	468.717	468.154	471.59	400.207	382.786	281.276	211.376	271.755	244.389
PSMB1	155.188	169.304	166.205	141.268	164.109	162.377	342.006	344.604	324.876	278.866	291.042	196.64	162.316	187.244	175.923
UQCRQ	85.6006	93.5763	93.5043	81.562	84.9012	92.1948	195.083	192.068	173.281	156.946	172.822	129.786	92.3774	109.001	104.387
NCAPG	28.7089	29.1314	29.479	25.7928	31.0205	33.2455	74.19	65.9975	64.1917	49.7498	59.5425	41.5478	34.6721	36.3324	40.4181
RPL22L1	181.662	225.053	199.305	185.499	234.381	223.495	554.092	525.366	458.639	344.939	462.23	326.662	220.974	229.115	262.505
EGF	0.132701	0.405298	0.190178	0.753916	0.749894	0.845141	3.34825	3.42876	2.79434	2.11436	2.70136	1.67268	1.06258	1.25108	0.989302
ASF1A	18.5186	18.7507	19.0529	23.1153	25.0621	23.417	54.2071	54.2745	49.4802	40.0976	42.8827	32.8447	25.5922	27.6349	29.9684
GSTP1	179.261	198.162	187.671	181.599	199.566	205.39	419.116	441.27	430.109	350.958	337.211	265.757	223.917	233.49	228.587
TXN	185.633	201.589	202.107	178.631	189.497	195.986	386.728	391.032	364.698	294	318.673	238.568	217.639	219.112	222.266
ADK	32.5568	33.7637	32.5119	33.7418	32.5657	32.7151	71.0819	72.1289	63.9244	56.2714	56.3921	42.9374	39.9037	40.4685	40.9572
HNRNPDL	235.262	240.31	233.232	233.493	223.753	224.423	566.404	546.618	513.17	364.817	402.043	365.149	273.096	302.466	299.304
HMGB1	559.809	586.411	582.655	546.937	563.221	538.468	1321.89	1303.12	1245.15	1012.79	1062.72	916.359	673.881	729.448	705.796
BABAM1	93.7184	109.508	97.9569	99.6838	93.2297	96.3362	192.824	195.497	182.726	148.245	157.875	151.196	105.533	108.54	109.574
RP11-673C5.1	176.329	199.201	169.119	164.675	192.361	182.283	455.496	410.506	385.613	305.568	354.656	329.103	193.28	225.86	221.606
HNRNPD	401.307	402.104	406.68	372.866	348.606	352.643	837.693	813.324	776.869	637.967	695.633	703.518	415.528	457.448	438.219
HNRNPA3	214.463	211.833	214.526	208.894	209.789	204.472	548.043	526.076	499.639	455.59	484.05	433.763	261.486	302.344	293.691
HNRNPA2B1	684.056	751.582	710.577	733.921	751.854	741.904	1958.91	1824.89	1692.61	1566.48	1747.83	1580.2	876.115	1024.21	984.508
EIF1AY	45.1039	54.6861	49.3395	61.929	63.8171	61.4426	123.455	107.352	98.4575	89.2238	109.572	91.4291	64.6386	71.6343	70.1685
AP4S1	3.46581	3.26922	2.71419	3.80362	4.06539	3.94057	9.72248	8.69215	6.47658	5.78286	9.57269	7.19392	3.9576	5.46213	5.30491
FABP5P7	329.419	242.857	251.954	312.051	276.824	286.765	641.667	560	483.808	388.666	447.917	549.481	278.7	265.052	238.907
DEK	104.19	109.139	105.477	145.094	139.859	126.692	213.117	198.956	192.957	168.591	178.145	216.443	126.373	123.515	113.03
ZNF887P	0.928184	1.47909	1.24458	1.25111	2.17256	1.7293	2.7676	2.59661	2.42952	1.96147	2.32467	1.91583	0.930334	1.54046	1.49097
PELO	6.6552	9.76274	8.32839	10.088	12.0186	10.3194	18.7914	16.9095	15.5061	16.2441	18.0035	12.8843	10.0372	10.6966	11.67
PI4K2B	11.8972	14.4473	14.0881	16.7792	19.7135	19.7418	31.2382	31.4236	28.962	27.7708	32.3097	22.1382	18.7246	20.0221	20.9066
MELK	18.3801	20.1365	18.3517	23.5115	25.2465	26.3568	42.2469	39.636	40.7412	32.7936	38.7399	30.3369	20.9031	28.1855	24.2885
ANXA7	44.373	56.292	48.5385	55.4491	61.187	63.999	112.987	110.97	106.106	93.3116	103.351	77.456	58.3228	66.557	59.9155
NDUFB3	70.9178	81.731	79.1414	85.1675	94.3806	95.5419	149.66	147.482	147.68	123.816	138.558	116.966	80.8249	91.6651	99.0377
CISD2	22.5665	27.6498	27.2352	36.5752	35.7998	32.5495	51.4642	52.5431	52.8332	43.6839	54.2429	44.5276	30.6797	28.6061	34.2339
DGKG	14.411	20.084	17.2145	27.8247	26.9298	30.1075	45.5821	42.4439	40.7299	40.3695	47.4983	31.5332	21.9309	24.1415	21.8299
SLC39A8	24.0083	27.1245	22.5436	34.6803	35.4243	30.5907	50.5289	46.4138	45.7416	42.6663	49.0812	33.0271	24.7977	28.6616	29.5783
RPA3	28.8845	29.4763	24.2709	32.0316	35.625	37.3581	54.6675	58.2366	57.6748	55.7416	61.037	35.5422	25.0378	35.5939	33.4539
TK1	20.6283	24.3166	20.6396	22.0633	28.6832	27.7094	42.4048	43.7798	47.3396	41.7135	38.275	28.1692	22.1795	25.6325	27.3362
NIT2	22.8342	21.9921	20.8261	28.2133	35.1617	29.72	57.1684	60.8355	59.6194	45.9894	46.4101	29.2651	29.8454	31.9296	32.954
SMYD2	22.1819	20.0746	18.8133	24.7151	26.0207	24.221	38.9583	38.268	37.5745	33.2745	31.9995	24.1164	25.866	26.6586	26.1766
NDUFA9	55.3847	56.4766	56.2808	63.2129	69.5942	65.546	114.852	116.843	112.423	101.049	98.7943	73.948	69.6017	85.7085	84.6399
ABCB10	40.6934	43.5378	43.5626	44.1273	54.5081	52.8381	116.943	117.354	104.33	79.1217	86.4366	61.8143	66.7714	70.3227	75.2855
AK8	0.0434395	0.0212003	0.120248	0.348933	0.299465	0.170822	5.64451	7.88315	6.57051	4.52121	2.61435	2.5683	1.20559	0.947319	1.5471
NUCKS1	51.4701	48.768	56.2892	59.0901	62.4036	67.5687	125.57	126.7	131.775	101.509	94.3172	95.2986	84.1055	69.5599	80.892
POPDC3	0.834657	0.703412	1.17416	3.10098	2.45305	3.20376	12.5456	12.5499	11.5697	7.86856	7.49354	7.90647	3.95703	3.28548	2.9118
TOMM34	25.1072	25.0654	26.0684	30.008	30.6275	30.7647	51.0002	52.5992	55.5943	47.9438	48.2661	46.4062	31.0165	31.98	32.0208
B4GALNT1	2.03702	2.2696	2.87309	11.5383	9.99164	12.8022	26.6295	30.2816	32.9111	28.6179	26.9854	21.1131	7.61739	8.58423	7.36273
CCDC167	23.2176	18.853	23.0259	30.2882	33.0136	31.5223	56.4148	68.8408	64.2506	55.3826	53.0522	43.7892	25.2453	24.3881	25.0909
OR2W3	3.03217	2.50122	2.67487	4.36675	4.45934	4.92586	7.99173	7.70083	9.31907	7.5442	5.71245	5.9362	4.2799	4.08773	3.67046
SCN3A	0	0	0.0982038	0.337571	1.06972	0.45393	1.69388	1.72662	2.12621	1.76768	1.38301	1.34536	0.645113	0.724299	0.528426
GSTCD	6.6574	6.94151	7.14559	9.08689	11.6922	10.8012	14.9367	15.0352	15.1095	14.6234	15.2167	13.3525	9.91236	11.8823	10.7942
MBOAT2	5.73386	5.60339	4.93624	10.9247	13.8257	13.8883	18.2013	18.3555	17.4251	20.0081	22.5828	17.6483	12.6267	13.2777	12.276
E2F5	11.4082	11.3478	11.3996	15.7168	15.3053	16.2217	20.9676	20.0999	19.1182	21.5759	23.0642	19.7604	14.5794	15.865	15.9069
GCNT2	0.646951	0.941934	0.845235	4.44432	4.6553	4.70742	9.22055	8.18935	7.83491	9.07791	9.80465	8.85132	4.54818	4.90202	5.16292
MAPRE2	21.8683	18.6729	19.7219	32.0631	31.7449	32.8306	36.2243	37.8274	40.8641	48.4478	43.4981	43.4945	34.1767	30.4991	33.4241
CXCL2	10.8557	13.8265	13.1477	19.1723	20.7284	21.3135	23.0573	21.5171	24.1025	31.2013	29.3993	27.4381	19.354	20.0691	18.4754
CDRT1	2.43243	3.54333	2.39482	4.62171	4.25836	3.95929	6.09553	5.28198	5.97467	8.00127	8.11526	7.1537	4.34496	4.3809	4.83688
DNAJB4	6.82973	8.62539	7.15148	11.0312	9.88823	12.7716	13.3058	12.2655	10.6846	18.4594	17.9029	15.2578	8.92733	11.6933	11.9429
RASL11A	1.14837	0.935495	0.754278	2.87501	1.69979	2.31858	3.91833	3.87302	2.54245	5.82974	4.76033	3.78234	1.98437	2.64245	2.34974
KLHL25	0.418701	0.518579	0.615655	1.00733	1.06727	1.16953	1.37469	1.1932	1.39717	1.96313	1.6489	1.13226	0.917274	1.16266	1.09011
SLC26A2	15.7183	16.7174	17.9135	23.6445	25.5131	25.3979	27.2195	25.755	28.2818	40.5836	42.693	28.4717	21.6419	23.5391	24.6209
CRYZ	10.467	11.8439	10.2455	16.2016	17.4896	16.05	24.2228	21.4962	23.6139	33.477	37.3137	24.0261	17.1853	18.0878	19.4981
ATP2B1	33.085	29.8464	31.0366	32.9033	37.7632	34.9937	73.6722	63.2476	66.8491	86.7278	99.5593	67.8702	46.1733	46.1523	53.8335
PDIA4	46.3047	47.2885	47.899	52.6239	52.9496	55.4132	94.1497	93.6908	93.2927	117.662	120.699	86.7324	53.5114	52.9411	54.3195
TUBB3	2.11952	3.16171	3.05206	2.71637	3.36287	3.32958	4.73724	4.23451	4.7766	7.15674	5.61378	4.80724	3.16926	4.12833	3.56134
CA2	220.064	218.335	222.755	152.286	170.66	157.778	307.747	286.198	334.609	800.917	771.14	549.269	248.909	268.821	280.479
ATP1B4	0.0233256	0.0231992	0.0305035	0.00964871	0	0.0144148	0.123101	0.0623931	0.136973	0.658838	0.838402	0.580208	0.093599	0.0726474	0.103702
HSP90B1	383.896	391.718	375.234	374.471	397.302	396.034	573.477	533.412	513.63	743.785	836.497	657.794	352.006	367.934	376.019
CTXN1	1.75939	1.32963	1.8869	1.43736	2.11614	2.89218	3.05379	3.54679	4.12449	6.15401	4.69866	6.24531	1.75285	1.87846	2.57794
PTMS	55.9675	45.1716	48.5837	62.6563	54.5862	52.6629	72.6618	70.0912	79.7873	110.155	80.9561	110.82	72.0292	65.8914	69.1056
RAB3A	6.7836	6.85024	7.5983	8.31214	7.45347	7.32409	9.50311	9.96505	10.6818	14.8578	11.8954	16.0576	11.5788	11.0177	10.3319
PEG10	14.0358	16.4498	16.9747	20.822	26.9719	23.8138	41.2589	36.3998	30.9434	62.8194	63.8967	76.0512	35.1775	31.8337	36.8012
CCL20	0	0.0824341	0.127598	0.341953	0.546058	0.850445	1.38692	1.528	1.69799	4.04581	4.02762	3.7461	1.97436	2.42666	1.73002
IGHV1-3	0.533679	2.29279	1.19778	9.83766	5.11003	6.49503	249.197	211.947	269.092	492.103	493.259	538.421	210.845	218.422	226.57
CAV1	0.376495	0.212525	0.351163	1.18623	1.14239	1.21037	5.23647	5.3767	6.42267	11.4695	10.344	11.6531	5.69061	5.19799	5.0905
TRGV8	0.542682	0.578185	0.38598	2.48563	1.76212	2.06493	5.37736	7.95917	8.4899	13.5583	12.8747	13.6688	6.5792	6.50831	6.37398
CGN	0.24974	0.0585174	0.252756	0.93413	0.525702	0.465537	1.2484	1.96369	1.76191	2.23171	2.4431	3.46211	1.92387	1.59569	1.95166
RBMS2	7.37812	5.21845	5.74104	8.7546	9.32959	8.49905	11.3476	11.4117	11.03	15.2467	14.7755	18.7895	14.2728	13.8456	14.5732
IL2RB	0.0398881	0	0.374581	0.322901	0.612613	0.689603	0.800029	1.26461	1.29318	2.3859	2.45645	2.93599	1.93274	1.98621	2.30677
FNDC3B	23.7086	25.01	26.597	26.0271	26.8444	29.0024	33.8635	30.9753	33.9621	46.111	43.6821	50.9511	41.1355	40.6296	41.9955
AFF1	13.9992	12.8884	13.7152	15.6008	14.9663	16.2761	20.7951	19.6902	22.2626	30.0754	25.5558	33.8794	27.3271	26.5376	26.3483
TRNP1	18.7692	16.4505	21.477	19.9151	18.88	18.916	29.1385	28.4211	32.2213	45.2296	48.0578	63.1862	45.216	46.7015	45.6388
FKBP2	39.6901	53.7626	55.9224	57.033	48.001	53.1167	66.2606	63.6797	72.0099	82.2472	86.6482	100.206	71.215	83.8346	71.0095
TSPYL2	5.58677	6.13797	4.72589	6.76047	6.12142	7.1154	7.41873	7.19661	7.62214	10.1271	8.85688	10.6531	8.23665	10.1836	8.5601
TRGV7	0.429307	1.38986	0.833932	4.79187	4.91947	3.95732	8.47309	9.32994	14.2434	23.1966	17.176	19.3732	10.5437	11.3457	18.1725
TRIM5	13.2388	13.986	13.0699	17.7063	15.4909	18.013	26.6621	24.7208	30.2315	40.6449	38.6029	36.8615	30.1232	30.1445	33.0131
IER3	2.54105	3.33859	2.47016	3.8452	4.36321	3.66289	22.989	22.0445	33.0973	52.3412	52.0474	40.3211	32.9799	38.3789	36.6139
GATA2	38.8523	36.8789	36.9751	37.8113	34.9601	34.5511	115.188	108.763	157.573	234.476	235.722	194.941	179.57	193.586	174.602
EDIL3	4.49709	4.81048	5.17027	7.16373	7.47392	7.73142	37.5787	34.3545	46.2354	71.0636	79.4614	59.6015	54.2887	56.4981	61.061
FER1L6	1.20145	1.298	1.28902	2.12862	1.84535	1.9671	6.12206	5.4724	6.64549	11.0798	11.5568	8.17485	8.12165	9.0069	8.48637
PDE4B	0.429428	0.340842	0.534428	1.93344	1.66402	3.32627	5.79225	4.41962	5.8548	10.594	8.99602	8.70565	8.54485	8.38654	8.36106
SH2D2A	5.55229	6.99429	5.91668	26.079	24.1971	25.4025	43.6907	46.1872	52.1596	86.0242	74.4904	72.5035	63.4423	62.9732	61.3757
PTPN14	1.07049	0.539538	0.707343	2.21834	2.34063	2.04371	6.14807	7.68691	8.12069	11.9786	9.65287	9.77026	9.04057	9.23992	8.05449
GALNT6	5.49267	5.23625	5.141	8.77038	8.996	8.537	22.1575	22.7447	22.4875	29.3845	27.5559	25.3327	24.1537	26.4937	23.6952
PI4K2A	2.52398	2.20948	2.45016	4.28671	4.67732	4.40972	9.30326	10.0523	11.3111	14.6921	14.1236	11.7001	11.4709	11.9141	11.686
FSD1	0.172775	0.293753	0.51233	2.66854	1.90268	2.36933	5.43217	5.86382	6.36024	10.4625	10.4917	7.44708	7.73055	7.99349	8.6407
LRP12	13.2105	13.4123	13.1653	18.2613	18.818	18.4548	26.0103	25.3168	28.6684	36.8836	36.6207	27.6052	28.7066	29.1365	33.6504
GPR174	2.47791	1.76213	2.08061	3.40436	4.21369	4.86127	7.02455	6.63794	7.53714	10.1203	11.3319	7.26233	9.00881	8.30043	9.94437
TBC1D9	0.0306005	0.0155518	0.0273429	0.276336	0.29951	0.179198	0.466093	0.424945	0.517688	0.821626	0.994262	0.543676	0.68859	0.805773	0.691186
INO80C	53.3292	54.7237	45.8262	62.486	69.4616	68.4092	78.4018	74.0219	77.1378	103.054	104.038	79.7914	85.1417	89.5692	96.9187
MAP2K1	36.7681	44.4644	42.3821	46.4121	54.6859	54.7092	67.6159	64.5238	70.7772	84.3767	90.2072	60.7936	73.9285	77.7121	77.8165
SORT1	33.3554	33.9865	34.5953	32.7343	37.9122	37.5531	51.8239	49.2492	55.0558	63.5611	76.1544	51.5804	58.0669	58.7283	66.5662
YES1	7.58974	7.79474	8.83332	8.21082	7.66352	9.7286	20.4098	18.3221	21.0335	31.4927	36.2959	25.0236	21.8994	26.3474	26.4044
BCL9	3.04063	2.80021	3.20552	4.45112	3.70588	4.7818	9.54928	7.78889	8.23081	13.1104	15.5605	11.7152	9.33201	11.1671	12.488
VCAN	18.1536	17.7375	18.0256	29.1387	29.0197	28.1106	49.8172	43.865	54.8018	91.7782	98.8151	72.3996	69.8856	82.3332	81.8697
HTR7	0.410656	0.459964	0.394337	1.16369	1.32498	1.24716	2.78092	2.60279	3.158	5.7738	6.646	4.04423	4.98351	6.22168	5.17094
TRDC	15.3791	15.0749	15.2686	17.7976	22.6085	20.407	27.7752	26.1124	29.0528	50.9379	58.4881	36.9206	39.4958	53.2894	51.1829
EMP1	5.95717	10.1102	9.18271	14.029	16.5468	16.8507	34.7857	32.6903	29.2188	67.8245	69.3801	35.9963	44.607	55.8093	61.0124
CSRNP1	5.02241	5.56389	5.38815	4.42158	4.55049	4.69171	7.31497	7.33842	8.75162	13.1057	12.7641	7.46092	10.4962	11.694	11.0918
CCL3	1.85821	1.94536	2.34933	2.13474	1.63234	1.76296	15.2586	13.7122	27.8716	56.5782	50.3847	31.5804	37.4216	41.0175	40.7168
ADGRE2	13.3881	15.5063	14.7107	14.9926	16.1985	15.0313	19.6416	19.8074	23.273	31.4678	33.7137	22.8975	26.9266	27.4596	27.0745
TMEM87B	13.5594	12.7191	13.1692	14.5012	13.9882	11.818	20.0515	19.3633	22.2045	31.1539	33.3498	21.107	28.5881	22.5418	25.7943
CBARP	0.504358	0.504241	0.50723	0.811149	0.413691	0.578578	0.725946	0.800498	1.5761	2.37068	2.18609	1.28318	1.46198	1.26698	1.49137
HBEGF	9.97321	10.485	9.70832	14.0832	14.2525	15.134	17.9532	17.571	20.7226	32.2604	33.4906	25.6872	22.9576	24.2631	23.6381
CREM	16.1942	17.7217	14.9563	19.7142	24.2678	21.5773	29.2614	27.5018	33.2715	51.6235	54.5839	36.7073	37.0866	39.2049	41.6528
ANGPT1	0.321622	0.57902	0.154346	0.496214	0.855276	0.563666	2.3926	1.58862	2.31998	4.93133	6.54305	3.04513	3.10937	3.53156	3.55577
CXCL3	0.578486	0.640668	0.628965	1.82686	1.6387	1.74127	2.99753	2.4197	2.44848	6.87634	8.40647	5.73519	3.32617	4.18224	4.56376
RP5-837M10.1	0.124363	0.0648176	0.343056	1.22759	0.997809	1.08117	2.54939	1.95138	1.45032	4.61166	4.40923	3.51854	2.59544	3.16136	3.50104
NOX5	0.0441543	0.167515	0.0976762	0.199855	0.18616	0.149992	0.95379	0.929251	0.927926	2.72777	2.10287	1.49875	0.645707	1.70711	1.26553
DHCR24	32.8497	31.7667	32.3238	25.0005	27.9195	27.585	56.8669	57.4304	65.3313	95.6114	94.5729	74.6987	60.6991	62.4396	65.1789
CCL2	86.8629	96.8164	103.001	173.971	173.911	166.694	965.999	885.437	1448.36	2603.89	2496.64	1919.05	1351.07	1544.26	1464.51
IL1B	5.91991	5.43932	5.79144	10.646	11.7631	12.5009	32.8645	31.4284	39.461	65.0706	62.86	46.7627	33.74	36.2405	38.0636
ENPP2	10.4078	11.2274	10.7416	16.2428	16.6951	17.6697	76.0942	63.6513	108.745	133.038	144.458	108.911	72.3453	65.7774	77.4236
IGHM	0.0230887	0.0236214	0.0207877	0.0408985	0.0780372	0.0302861	0.842244	0.631484	0.953423	1.37591	2.36842	1.32682	0.670291	0.635863	0.926914
NAMPTP1	1.85446	1.8144	1.86583	1.95728	2.50861	2.33396	2.59236	2.74199	2.66894	3.00198	4.0032	3.28532	2.76241	3.30825	3.39017
ABLIM1	0.0957111	0.196707	0.204286	0.801093	1.24598	1.59374	1.64294	2.67515	1.83618	3.69995	4.87263	4.31012	2.21764	3.303	3.58458
FCER1A	0.0797773	0.0411007	0.0619113	0.302466	0.46416	0.105563	0.744375	0.552234	0.394302	1.8238	2.54548	1.94711	1.32654	1.59864	1.9726
TNFAIP6	0.378818	0.64817	0.22833	1.9713	2.49944	1.58046	2.82268	2.58158	2.62157	7.78213	8.07209	6.53773	4.94101	7.63049	7.91277
ARRDC3	1.90582	3.74176	1.76806	5.61942	4.66779	5.4117	4.66186	4.66036	4.64	14.5876	17.9395	11.9987	14.3774	12.9414	13.5208
SLC27A2	34.8478	33.3813	34.1704	50.3753	55.2305	44.4193	47.5362	52.963	47.3754	88.5136	101.66	71.3713	71.1728	77.5043	78.5124
CLDN12	5.66438	4.87398	5.34938	10.2121	11.1804	8.60246	9.90211	8.42185	10.9508	15.534	17.8685	12.7659	12.4604	15.0395	15.3028
FAM19A2	3.72706	5.32584	4.39045	8.15686	9.33526	7.54582	8.40395	7.99442	11.5132	17.3632	19.7488	13.7137	13.1178	16.9678	13.9011
SLC8A1	0.119154	0.110477	0.238102	0.740593	0.669473	0.924743	0.366111	0.658693	1.05895	1.65942	1.7843	1.23311	0.794997	1.10472	1.08989
SYP	0.579594	1.22541	0.796163	1.45333	1.44419	1.35592	1.26941	1.25228	1.63238	3.37131	3.31192	2.01388	1.62575	2.20798	2.00798
TMSB10	846.994	886.427	899.957	964.541	978.322	941.498	1032.98	1049.18	1200.16	1984.66	1886.5	1513.93	1368.35	1360.26	1441.29
NR4A2	1.19875	0.991043	1.30295	1.51025	1.8181	2.00458	1.9531	1.63886	1.81225	4.41671	3.96707	3.10509	2.67127	3.04254	2.94889
EEF1DP3	0.0822222	0.250389	0.0945143	0.93983	1.05679	1.06508	0.786651	0.446655	0.865523	2.67576	2.43277	2.14111	1.47467	1.09169	1.5688
STON1-GTF2A1L	2.40705	2.76435	2.86764	4.73835	4.483	4.70268	3.65863	2.99845	4.00672	5.64489	6.25905	6.26452	5.01739	4.69906	4.76591
LMLN	1.47759	1.31899	1.1338	1.76606	1.9221	1.66406	1.77193	1.54944	1.99543	2.3235	2.45705	2.45161	2.26056	1.81871	1.91582
TUBA1A	37.2321	36.5379	35.2428	64.3916	61.7398	57.4035	54.1873	50.2241	63.8527	105.84	111.379	122.208	98.5601	88.1506	84.3092
TMEM169	0.18176	0.205396	0.27309	1.6652	1.53886	1.58545	0.965578	1.35032	1.73805	3.43207	3.59084	4.13805	2.30296	2.85149	3.01204
MCEMP1	7.00901	8.12182	8.97946	16.3774	15.6324	14.1005	16.8236	14.4734	18.7302	33.7539	32.5095	31.1866	24.0973	28.1724	26.1473
ANKRD34A	0.42274	0.383723	0.41382	1.99435	1.9991	1.36797	1.21787	1.09787	1.49401	2.71182	2.72453	2.45063	2.43635	2.77744	2.57506
PRRG1	5.21817	4.44952	4.93448	8.5639	9.62565	7.69481	8.18926	8.37853	7.80117	11.7385	11.6235	13.1721	9.70632	13.1246	10.6298
LAPTM4A	38.3335	33.7431	37.0503	55.8507	51.8803	47.016	48.9946	52.5219	53.8289	59.3342	59.3328	75.6774	61.3453	60.5226	60.4149
GNAZ	0.294288	0.175006	0.392509	0.625775	0.585778	0.486889	0.394153	0.511444	0.422237	0.875188	1.06682	1.21855	0.849642	0.644137	0.786481
ADAMTS6	0.200023	0.137049	0.101086	1.00257	0.567316	0.378903	0.521794	0.861531	0.704144	1.43077	1.4323	1.49954	1.04126	0.7189	1.29326
SEMA3A	0.105368	0.0168904	0.19749	0.869227	0.246534	0.108213	0.78168	0.660163	0.375579	1.40573	1.55855	1.35198	1.00244	0.757687	1.08101
HOOK1	0.240353	0.27074	0.098716	3.09933	0.554811	1.39641	2.72692	2.63149	1.57709	3.77909	4.05602	2.93382	3.17508	2.75126	4.67573
PLEKHH2	0.360912	0.312683	0.23929	1.70489	1.52297	1.34216	1.63247	1.40715	1.43514	2.33941	2.77964	2.35434	2.9004	2.50649	2.59527
RAB3IP	11.2251	10.6491	12.4144	19.3135	19.7146	16.0288	20.358	19.0602	20.0764	24.398	32.1325	21.8543	30.7602	26.3097	27.3086
RNF165	0.91955	1.08058	0.973903	2.39437	2.63979	2.0268	2.296	2.25488	2.51723	3.53788	4.86734	3.4221	3.66745	2.93394	3.17451
KLF15	2.32723	2.55067	2.24343	3.39438	3.40527	3.7068	2.97731	2.9426	3.8556	4.55025	4.94987	4.37102	5.04553	4.56733	4.47412
CNN1	1.53059	1.27685	2.0083	2.71808	3.39423	3.77496	3.31403	3.70867	3.38611	6.56187	6.04155	5.44203	6.82497	4.97917	6.40083
PELI1	6.36648	6.48419	6.84738	9.65383	10.6875	10.8943	10.8328	10.5304	9.74218	14.5571	12.8579	12.4558	13.6691	12.7087	13.1008
ZFHX2	0.248255	0.370537	0.409366	1.04815	1.10888	0.848386	1.14992	0.764938	0.865427	1.56501	1.38028	1.33219	1.69609	1.13596	1.41245
PLEKHA4	0.472989	0.302922	0.638064	1.25976	1.12716	1.63309	1.73059	0.872105	1.41873	2.14281	2.28456	2.55117	2.37522	2.1249	1.78243
UGDH	6.94546	4.82757	5.42246	7.52912	6.8613	9.00914	10.1562	8.69346	8.44576	12.7775	13.5463	14.4171	11.688	10.0052	11.3177
FOXP1	14.2261	16.5209	16.3961	25.9986	22.6246	22.8864	26.517	26.132	31.2187	33.8026	33.7535	39.2504	34.7087	29.897	31.3793
RAPH1	0.629859	0.747357	0.645288	1.7212	1.88039	1.48211	2.42697	2.20428	2.61242	2.82552	3.24979	3.13119	3.56373	2.78391	2.8552
FYB	8.24797	9.43077	9.00374	25.3942	23.3136	23.6847	39.0379	35.6048	33.8844	44.7232	44.4048	49.1389	44.0541	42.1768	43.5202
KIAA1549	2.57229	2.5385	2.57534	4.31737	3.93887	4.30687	4.94168	4.96418	4.96407	6.10712	5.91696	5.9089	5.6957	5.71776	5.72128
TRIM6	0.313778	0.239648	0.234671	1.78273	1.06194	1.57349	2.81076	2.63264	2.51797	3.25242	3.22427	3.41107	2.63435	3.07956	2.78528
EIF4G3	39.0535	34.1541	33.7983	47.1591	40.9962	41.3993	56.3634	55.8414	59.6304	66.3106	65.6787	68.0949	60.2896	61.1601	58.2966
ABI2	4.25059	5.88489	5.61877	15.6579	14.6592	13.0825	30.9196	27.2268	33.0036	36.0769	38.9632	40.2334	32.6312	29.8402	31.1521
SYNPO	0.22038	0.33897	0.240798	2.31455	2.18935	1.9875	3.40427	3.27999	3.21702	5.14266	4.71069	4.75673	3.85097	4.04207	3.55237
SERPINB8	60.5247	56.0524	60.0863	97.373	99.2372	94.828	131.617	127.818	124.869	176.766	173.132	161.511	136.48	132.402	145.289
MPDZ	7.98655	6.73023	6.86222	16.2531	17.4772	16.6073	20.3801	17.6462	20.7969	27.9925	32.3403	26.3167	26.1606	23.6806	26.7593
PRAME	6.96599	6.82818	6.53352	14.656	14.9303	15.1556	17.5142	18.2212	17.3773	28.5659	28.3845	23.2561	22.4352	23.7376	22.1196
MICB	10.0791	9.77847	10.1864	12.7853	13.2107	13.5088	14.4911	15.2355	15.8127	20.1621	20.5613	18.1717	18.1228	17.9144	18.5923
TMEM263	1.0033	1.00951	1.48145	5.77187	6.89082	6.46078	10.9019	10.1481	10.1039	17.2691	18.7737	14.4519	13.3606	14.7661	16.0225
ROS1	0.727795	0.527452	0.720984	2.18986	1.84958	1.80713	3.02136	2.90551	3.02296	4.3441	4.30033	4.11617	3.86294	4.15654	4.89466
AHI1	6.68935	6.63587	7.58573	13.0169	12.9676	12.4828	16.2919	16.1625	15.0229	25.6808	24.3694	21.0903	19.9071	24.4895	24.6783
PPFIBP1	3.27369	3.22466	3.26104	11.4989	10.1598	11.092	14.7138	15.0694	16.2715	27.6002	26.4738	20.3431	22.5888	24.9094	25.3423
MAPRE3	3.55157	3.58319	2.67297	7.37791	6.33318	6.89459	10.1901	9.75885	10.3379	14.5989	13.8224	12.1268	13.6357	13.7101	13.4354
APBB1	0.553082	1.09826	0.636849	3.07201	3.56573	4.18642	4.75633	4.98593	6.65601	9.36236	8.77172	8.01646	8.25972	9.15266	8.17982
RDH11	21.0712	24.3603	24.0839	35.1687	36.21	38.9946	49.9531	49.6214	52.69	70.5108	76.0808	63.1494	71.0364	68.1699	72.5939
VCL	19.6879	18.668	19.412	25.138	26.6356	24.9407	31.4511	30.9875	34.2746	41.8594	45.1285	39.7036	43.2127	42.5856	44.6048
GPRIN3	0.199928	0.183457	0.236133	0.6134	0.749859	0.796822	1.25278	1.14219	1.16291	2.1821	2.14859	1.99556	2.15519	1.95254	2.03829
TPST1	0.222907	0.217537	0.144658	0.916972	1.04983	1.28422	1.76351	1.89222	1.41355	2.67228	3.7523	3.82207	3.49329	3.41936	2.55477
RMI2	8.9485	7.66969	8.2061	12.9254	10.8931	11.4709	13.4503	13.0349	14.0819	15.2362	16.1023	16.0767	17.8055	17.2751	15.7964
DLG3	0.384438	0.602557	0.444484	3.02635	1.58515	2.09082	3.79176	2.33621	3.50564	4.66159	5.5547	4.51388	5.47324	5.22391	4.12867
SLC11A1	0.818479	0.29617	0.651997	1.03261	0.790281	0.859974	1.75189	1.29215	1.46511	1.64568	2.94983	1.58741	2.90822	2.61054	1.72351
TCAF2P1	0.0273874	0.0544331	0.0218885	0.0831053	0.0806114	0.0733953	0.489747	0.287238	0.58291	0.524533	0.763059	0.365449	0.922274	0.683177	0.648992
METTL9	7.34668	8.01001	8.76934	9.62665	11.9152	11.0189	18.6242	15.5056	13.2502	20.2628	24.9483	15.6032	21.1963	20.7761	26.2077
TSPAN9	0.62397	0.748313	0.584419	0.757072	0.529893	0.994976	2.00174	2.05527	1.4047	3.30696	2.85564	1.42695	3.116	3.55953	3.9883
PCDH12	0.300967	0.469498	0.562356	1.18585	0.865355	2.06434	4.16143	4.70664	5.13689	8.37638	9.01573	5.09735	7.64298	11.6084	10.5097
ACVR2B	1.4091	1.32699	1.81144	1.46648	1.40234	1.45564	2.86626	2.77423	2.56716	3.24681	3.50881	2.70238	3.61435	4.53603	4.12851
HECA	8.7634	8.35829	9.61733	8.97364	9.66828	9.95641	14.4683	15.3206	14.8203	17.564	18.3582	13.9534	19.3134	19.8324	20.5211
TNFSF9	5.94829	6.55459	6.62793	6.72771	6.77162	8.12871	13.6022	12.6864	13.5437	16.3456	15.4584	10.3976	17.4411	19.849	19.4879
ST8SIA4	9.18887	11.3358	11.0059	11.2913	11.1911	10.9414	17.538	16.0956	16.2693	20.8629	21.9385	14.3164	21.2164	23.2307	22.6014
RASSF5	24.2342	24.8834	23.186	21.7787	22.6023	23.613	36.2216	35.3775	38.1628	45.2799	46.3526	34.6693	44.6311	46.9694	45.5449
ANTXR2	48.2973	45.6378	48.4336	52.5384	54.0824	55.9367	121.06	119.111	127.849	174.607	177.185	137.711	169.917	176.672	183.496
NCKAP5L	3.84124	3.97227	4.34571	4.21071	4.56749	4.45212	9.06287	8.93558	10.8848	14.4946	14.0388	10.9128	13.7761	14.656	13.5573
RBM47	0.184136	0.454682	0.692626	0.593351	0.706679	1.32807	2.85663	2.67407	3.05663	4.18375	4.90536	3.26193	4.99026	5.51081	4.31555
ACY1	9.27821	8.34577	8.98339	11.8152	10.9312	11.7887	15.609	17.7973	19.2568	20.651	18.5376	15.8409	21.8528	22.765	21.0481
LDLRAD3	5.2426	4.42372	4.95873	6.2619	5.71709	5.77035	8.92964	9.66944	10.0504	10.518	11.0292	8.73008	10.4615	10.7856	9.65602
BST2	48.9873	51.0161	50.5458	68.8568	68.1134	65.2803	148.919	154.748	156.133	185.229	190.366	135.525	153.478	186.524	181.81
GLRX	10.6432	13.158	14.2649	14.0982	20.3257	16.9778	38.3773	44.7765	41.0049	49.22	50.7657	37.4137	40.115	47.5299	51.1487
ZNF627	4.17239	3.62792	4.02022	4.63292	5.14257	4.53334	7.20055	7.75744	7.53891	8.55953	9.28162	6.46114	7.72637	7.96048	8.98117
ICAM2	7.60534	9.17189	9.21259	20.2413	21.9156	19.6797	36.7412	38.9158	38.9778	50.8295	48.7755	34.2595	37.0993	42.5134	44.4684
BCAT1	32.111	32.9856	35.8437	45.204	50.7447	48.8323	81.2343	81.4646	80.6294	99.0182	102.478	84.5036	89.4594	94.0151	96.6834
LMAN1	36.109	36.3005	35.994	42.2593	45.114	44.0608	60.9087	61.4259	56.6446	68.6343	72.0588	58.7037	64.8371	66.5418	67.6651
DECR1	71.7571	73.8293	76.6878	88.5447	106.467	105.784	144.785	143.448	136.229	161.277	182.687	123.859	146.161	157.353	166.337
DNAJC10	44.159	42.811	42.6578	53.4845	56.6592	60.0724	95.9545	86.0307	77.9931	91.6442	103.926	71.5888	94.1196	96.6546	101.155
SLC17A5	6.69861	6.09742	6.1078	6.84791	6.89419	7.93092	10.9491	10.8989	10.3202	12.8713	13.0581	8.87997	10.8978	11.9176	12.6436
IFI27L2	11.5707	11.0095	13.9059	15.6721	17.0653	22.1728	28.8984	32.4544	28.4532	36.1016	33.0535	23.6768	29.0387	41.8573	39.0229
AKR1C3	0.240179	0.291849	0.162848	0.509679	0.834633	0.792783	2.7388	3.34162	2.45232	4.86683	3.70536	2.39082	4.50207	5.33341	4.75578
MSRB2	1.01766	1.39759	0.848282	1.80131	1.88864	1.60751	4.23033	5.16026	4.33923	6.26988	5.728	4.87526	5.53257	7.30989	7.76027
FAM117B	2.33793	1.94058	2.08521	2.8046	2.89569	2.742	3.86427	3.99182	3.74468	4.28792	3.88146	3.86518	4.1925	4.88572	4.45367
GPHN	11.2185	12.5014	9.68089	16.8843	16.8016	18.5254	25.1295	23.7844	20.2827	26.8788	25.4547	21.9932	26.8137	30.0099	29.7944
CCDC91	20.8648	18.976	18.1718	19.6534	20.2987	25.0981	34.5168	32.1279	29.6482	32.1657	37.0276	35.1504	34.7125	40.6642	35.8219
KYNU	0.286516	0.303399	0.336299	0.474773	0.704685	0.677807	2.44351	2.33897	1.56031	2.74817	3.27615	2.19639	2.37435	2.95208	2.09402
SDSL	0.238742	0.349434	0.368592	0.357273	0.511272	0.557613	1.58062	1.69024	1.19581	2.23268	2.19705	1.19524	1.47751	2.74438	1.67936
PDGFRA	0.43923	0.55986	0.513742	0.210037	0.338783	0.75893	1.86849	2.03265	1.99778	4.75851	4.01168	1.922	2.50953	4.27945	3.09991
FPR1	0.692107	0.808244	0.344243	0.465936	0.38426	1.01647	1.32048	1.30671	1.21397	3.74048	2.73184	1.78512	2.86225	4.4772	3.1602
ANKRD9	1.99675	1.7886	2.0286	2.4569	2.67248	2.52577	3.59286	3.4325	3.33107	6.46754	5.54994	3.96971	5.03013	6.19563	5.89254
MFI2	11.0505	11.4917	12.5345	19.1784	21.1374	19.0501	25.8278	22.259	25.627	38.2343	35.098	23.7565	31.7398	41.5551	37.6558
NWD1	0.0338126	0.0298001	0.0238018	0.0922741	0.084374	0.0964173	0.122084	0.133716	0.226978	0.390005	0.387194	0.211572	0.248352	0.41676	0.398341
FAM132B	5.20145	4.70946	4.14004	7.15141	6.35944	5.69145	10.5107	10.9457	11.1779	18.509	14.2681	13.8457	12.9286	16.1207	16.9964
PPP4R1L	0.727517	1.01381	0.688298	1.32294	1.31745	0.53189	1.61133	1.57804	2.16783	2.58169	2.24053	1.93439	2.2101	2.59509	2.7183
PIGS	22.5859	26.0915	22.2413	27.3114	26.7279	25.2688	39.9197	40.6138	40.0869	47.201	45.8229	40.2417	46.2131	46.3026	48.9242
USP32	25.2389	29.2172	27.1158	30.8282	31.9708	32.3232	47.4309	47.1583	49.323	54.2553	57.5772	46.9906	54.0582	55.5952	58.9686
PAM	19.1678	18.3594	18.2543	30.157	30.9655	32.9666	74.5772	68.0466	62.8132	96.9208	103.259	78.6649	97.4947	93.2812	107.267
MTA3	8.61859	8.35883	9.54446	16.7144	16.2485	17.6805	29.3005	26.7463	28.4018	39.3071	41.3999	35.2438	39.3878	41.1531	41.7832
MCTP1	23.3383	25.4856	28.5734	37.4617	37.033	35.6774	58.8755	56.5845	57.4544	70.8077	74.7649	63.8865	71.6133	81.1791	79.5875
GNAI1	20.3428	17.7264	19.8078	30.0165	26.9818	26.8203	48.5507	44.8255	45.4921	56.8052	62.0084	53.2897	55.1488	62.6861	58.3379
TM4SF1	9.99607	10.9672	11.2676	29.9473	30.0279	32.4663	78.2004	79.4649	88.086	124.775	133.555	102.861	110.631	109.086	116.509
SUCNR1	5.45997	5.19573	4.95401	7.80417	8.24503	8.21141	26.0137	24.0196	29.2272	43.8159	45.6371	36.1712	36.6019	39.2336	39.9719
RUSC2	3.97623	4.95057	4.25875	5.35172	5.53973	5.60235	8.26118	8.30859	9.42339	13.5006	13.1005	11.604	11.6846	12.4764	12.0975
MOXD1	0.0141624	0.0144347	0	0.162566	0.236707	0.415165	1.54271	1.51337	2.02818	3.48049	3.48225	3.06106	2.71315	3.72392	3.34695
TMEM52B	5.36582	5.48109	6.12894	6.66372	6.07241	6.17014	9.04074	9.03616	10.7802	13.5893	13.6032	13.4545	13.0128	13.5523	14.0554
KDM5B	11.4338	11.4822	12.3534	12.7676	13.188	11.8788	19.6816	19.3358	22.0613	28.2552	29.6712	24.9437	28.7571	26.9217	28.6749
CLEC7A	6.44129	5.74552	8.35817	8.07276	7.85044	9.13828	22.839	21.0995	24.9357	42.3149	49.0285	34.1854	39.7529	41.9412	44.3036
CKAP4	19.7824	18.4112	19.65	32.8114	33.7075	33.9942	58.5723	58.4416	60.6758	88.7091	90.5347	71.7608	86.2266	89.0608	84.6644
HPSE	0.366899	0.267695	0.322355	1.497	1.02006	1.19105	3.19149	3.68	3.67995	6.378	6.32183	4.75793	5.57993	6.34831	5.69451
PHOSPHO1	1.4394	1.35093	1.31409	6.01954	5.0211	5.31399	14.557	15.863	16.6821	32.6297	28.4794	26.3729	30.06	32.3206	28.9049
ZSWIM6	5.3651	5.30287	5.51756	6.07668	6.33033	5.74386	7.27417	7.30894	7.77013	10.8234	10.5106	10.3054	10.5597	10.8677	11.1808
GPR84	0.9774	1.18296	1.07892	6.04016	5.57548	5.69867	8.90054	8.78492	8.76625	21.9872	19.765	20.3627	20.0848	22.9074	22.3666
GMPR	1.23651	0.724121	0.807807	2.50624	2.87436	2.39988	3.79942	3.93928	4.49976	8.69792	7.5872	7.68896	7.06553	8.01769	8.02667
DNAJB5	0.272125	0.344166	0.255365	0.966918	0.830165	0.697769	2.38006	1.79709	1.86847	4.70068	4.25191	4.14767	3.25376	4.56323	3.48926
DMWD	1.54713	1.80716	1.46835	2.51115	2.58821	2.64692	3.98806	3.20608	4.82799	6.78908	6.41617	6.1606	5.73899	6.50937	5.45432
IGF1R	11.3243	11.2355	9.81358	12.8982	14.8815	12.1231	15.6952	16.1498	19.5179	22.1054	22.576	22.1159	23.2995	22.5804	20.2506
BCORL1	3.16942	3.30771	3.15869	4.68966	5.04778	5.0376	5.55681	5.4123	6.56239	8.3879	8.97279	9.131	9.48423	11.0045	8.40148
MOSPD3	10.343	10.5675	10.2243	11.131	11.9553	12.7816	14.1821	14.7163	16.5232	20.7401	19.6495	20.2073	22.7512	24.0103	21.2761
CSF1R	21.8482	26.8037	24.5966	32.0706	30.7115	29.5631	36.7278	34.3674	41.5485	50.4578	47.5	53.2879	55.861	55.2683	49.4689
JAZF1	3.52029	4.06356	3.55063	6.18601	5.73659	6.28311	8.41243	7.98904	8.83946	11.7682	12.1287	13.5233	14.6453	14.4842	13.9611
SLC25A23	20.4348	18.6713	17.7686	24.1011	22.6548	22.5826	30.098	30.5312	34.3774	43.7151	42.2352	48.6105	49.0891	48.5005	49.1851
BNIP3	19.5633	20.6242	18.8602	19.3501	18.9021	19.7558	41.6834	39.5137	63.76	67.5527	76.2095	88.9691	90.5061	91.2246	91.6034
SMARCA2	60.9953	68.3228	61.4669	72.0955	65.3953	60.6476	111.842	100.093	125.119	135.033	168.481	168.677	154.177	150.987	151.584
AZI2	23.4736	24.8292	29.7678	30.0572	33.4353	27.0209	40.5299	44.441	43.0771	51.6697	60.9056	53.0751	59.7341	55.9878	61.5156
TFPI	4.24714	3.30762	3.90485	6.73546	8.416	6.76028	17.0889	14.5991	17.4204	25.385	28.2664	22.8527	30.4456	29.5683	30.437
IGF2R	9.73359	8.33839	8.94555	13.3591	15.5667	12.882	26.2332	23.7493	24.2786	37.6949	36.9514	39.216	42.6072	40.7164	41.086
ACOX2	0.484643	0.363823	0.632881	0.903997	1.08674	1.26964	4.59848	5.00552	4.83372	6.78037	7.81544	7.7212	10.6973	8.21668	8.45268
APP	163.926	163.982	162.191	180.939	180.615	181.78	250.959	259.132	259.192	284.716	278.187	302.774	316.114	321.438	325.302
IQSEC2	1.87586	1.81115	2.0124	2.24277	2.28414	1.82044	4.5315	4.77093	5.39808	6.85141	6.53934	6.3628	8.19195	7.93182	8.07624
ITGB1	107.435	112.669	111.977	117.684	119.371	114.34	186.528	183.475	188.646	222.102	239.926	211.424	253.936	268.531	259.207
DUSP6	38.8117	45.1832	41.3925	31.3813	32.6898	33.841	69.7395	71.4961	73.4838	90.5994	88.4107	88.4524	108.187	103.687	98.1625
GATAD2B	11.2265	13.4652	13.3788	11.0148	9.17077	11.0246	18.0168	20.1653	21.2987	22.8234	20.8242	26.2351	26.1377	26.1288	23.6454
ACSL3	38.8021	41.9913	46.1451	40.5752	44.5654	44.0546	76.3237	69.0371	78.5428	92.7274	92.8464	103.589	86.8032	88.7467	83.3249
PLBD2	14.6619	13.2456	13.4217	17.0458	15.5729	15.2519	36.8885	39.3138	43.1734	52.319	46.3293	56.4719	49.5347	49.0426	45.2553
DBN1	7.39769	7.64478	7.03123	8.12352	9.19969	7.56519	16.3861	17.8865	18.9654	20.5164	20.0979	23.9636	22.9813	22.1962	21.2437
ARID5B	0.41695	0.485916	0.34487	0.596403	0.505163	0.535991	2.07618	2.24984	1.94945	3.28267	3.22726	3.8122	3.59251	2.79893	3.1325
DNAAF3	1.87442	3.69389	2.08376	6.44006	5.14756	4.40736	12.5935	13.5687	14.4127	21.4369	21.1649	22.3836	22.686	19.7905	20.2906
LINC01420	15.1538	10.5558	8.42945	18.344	16.7281	17.4883	35.1093	32.3352	33.8638	48.1277	46.9544	52.4219	50.2051	48.4247	49.6163
IGF2BP2	14.0573	11.7529	14.0383	20.5838	19.8987	20.2549	30.7009	29.8316	30.9094	40.3968	38.7078	41.4233	40.3234	40.3801	39.5876
IL2RG	42.4209	41.2731	40.3778	64.3477	62.8939	58.9128	100.471	100.76	105.589	135.665	130.48	136.219	136.439	136.041	132.754
ADIPOR1	29.4565	29.4264	28.8031	30.5898	32.5689	30.8398	44.9355	44.6991	49.2871	57.8127	57.206	56.1049	60.515	60.5814	56.7638
SLC15A3	1.39197	1.16115	0.859648	3.68797	3.08861	3.33824	13.0582	13.3385	13.2243	22.2744	17.749	20.6439	20.5104	24.3381	19.9194
IFITM2	226.123	208.883	215.046	284.242	261.39	254.834	355.066	373.311	411.092	462.136	406.563	494.892	492.42	509.85	444.166
ATN1	14.5085	13.9573	14.7086	17.6997	15.8122	16.1406	23.3995	24.3084	27.3043	28.1782	26.057	29.902	30.6024	30.0504	26.4877
CARM1	43.2162	38.178	39.0707	46.6834	40.4624	43.6607	62.0491	60.6921	72.5008	77.5277	68.7052	73.0665	74.1942	73.3849	65.3767
SLC9A7	1.77022	0.857663	1.18219	3.04726	2.19305	2.32853	7.49997	6.88198	10.1201	10.1076	12.5063	11.4998	9.68194	11.2714	10.6525
CAP2	0.313335	0.296554	0.136734	0.434539	0.627311	0.725886	1.65851	2.3075	2.75774	3.00969	3.44952	3.32049	3.24573	3.76753	3.37437
ETV5	1.99737	1.47397	1.8007	4.08547	3.69646	3.81747	19.3408	18.2412	23.1018	26.0716	27.246	24.5389	27.8349	28.2224	26.0545
STS	1.7129	1.58923	1.62332	2.46126	2.20507	2.76615	11.086	10.9418	12.2458	12.653	12.7719	13.1806	13.9825	14.8564	14.5273
PIK3CG	15.8905	16.9878	17.1482	16.5972	16.2815	16.5442	28.3762	28.5452	28.4805	34.0834	31.7517	31.6556	31.8681	30.7895	33.2495
ZDHHC3	75.8896	67.8344	73.3722	61.6017	62.8226	65.9832	129.309	128.192	136.166	170.687	158.863	147.772	156.306	164.846	163.917
ANKRD22	2.41778	2.05084	1.87283	1.51035	1.50335	1.83065	8.79933	7.77589	7.28748	14.3154	12.4747	10.7481	10.3676	11.0596	12.1007
SERTAD3	4.27709	4.72113	4.72805	3.16896	2.87348	3.10669	9.10533	8.23984	9.38375	12.2855	12.2294	9.29658	9.98973	10.4041	10.2079
KLC2	13.3699	15.3952	15.0988	15.4496	16.3279	15.0955	20.5974	20.376	24.7773	27.1631	27.5761	23.7537	23.7783	26.4636	23.1589
RPS6KA5	1.20041	1.82653	1.35132	1.82059	2.04336	1.86155	4.70035	5.08574	6.22571	6.29532	8.0459	6.19102	5.0155	6.95495	5.84187
CCL3L3	7.182	7.91071	7.51751	5.47239	6.19859	6.88903	36.3622	34.4975	58.4984	60.5948	58.6646	55.0384	40.4735	44.4586	44.3187
HK1	49.6198	52.5865	52.9211	62.1468	60.8032	62.8134	121.961	113.754	115.067	144.402	153.399	136.682	114.734	113.56	119.822
GLO1	89.5147	89.1186	90.0395	95.5397	103.515	101.274	218.556	207.2	210.017	261.359	293.382	213.19	192.688	204.612	214.912
DRAM1	40.5779	39.2938	42.4693	36.2628	38.2396	41.821	94.7358	83.3454	80.4309	100.74	104.013	84.6726	80.1135	83.5825	89.6529
STK17B	24.5894	26.3388	26.2893	21.1278	23.1298	22.4688	44.3762	40.9033	40.5548	47.2217	53.4779	47.1647	43.4381	42.3246	43.4523
SIN3A	16.9357	16.4128	17.2317	10.4039	10.4819	12.4684	31.4048	27.8933	31.5873	30.8081	31.285	29.3531	28.7455	30.793	28.8274
UCP2	45.8363	52.3681	47.0762	51.5829	44.6969	50.8351	101.813	117.786	122.369	127.874	102.209	108.066	96.3965	113.303	107.406
DENND1A	9.10433	9.16557	8.01149	12.0849	10.7309	11.297	20.7717	23.0476	22.6002	23.0179	22.7648	21.5808	20.6146	22.0643	21.46
PRDM8	29.6511	31.1897	29.646	44.8777	43.3754	47.7228	126.341	129.517	136.238	144.937	141.352	134.089	111.133	114.905	110.977
CARHSP1	15.996	16.2192	17.998	19.5335	18.741	20.4429	36.2663	36.8118	38.394	41.5588	38.7441	35.1052	35.8351	34.9987	35.0958
AIM1	0.230663	0.285966	0.226996	0.839463	1.10328	0.979885	3.83188	3.86506	2.80084	3.91644	3.98295	2.92791	4.24579	3.28023	4.28492
MACC1	0.167737	0.173584	0.145326	0.302827	0.246207	0.919082	2.15087	2.14616	1.79996	2.3469	2.37437	2.02582	2.7396	1.75976	2.46995
ROPN1L	4.15901	4.68522	4.29139	3.5995	3.77516	3.85319	7.96521	8.17767	8.3573	10.1241	8.56821	6.97282	10.5473	7.87079	8.36469
HECW2	1.72758	1.23883	1.75908	0.313072	1.00302	1.39059	4.26799	3.07018	6.5802	7.21169	5.80101	4.45506	5.25592	3.91188	6.65444
SRGAP2C	4.20487	5.04698	5.00478	4.87581	5.14129	4.69938	8.28464	7.66469	13.5937	14.2993	13.6483	9.03227	10.8249	13.2828	13.2914
SRGAP2D	7.45556	7.21996	5.92632	4.78185	4.50335	6.47625	9.09393	9.62341	14.9721	13.1991	18.0584	11.3741	12.4268	14.8785	15.3692
LAX1	2.90577	3.08928	3.39733	2.92814	2.56967	2.99586	4.38298	4.05313	5.67865	5.65703	6.90527	4.85164	5.55452	6.20619	6.43443
PHF1	9.38547	8.23782	9.49149	7.6399	7.36722	8.63869	13.2812	11.7593	15.1789	18.6007	18.1675	16.1927	16.4343	19.0887	17.4624
PVRL2	10.507	10.8107	10.6868	8.48212	7.52165	8.61214	13.5631	14.4914	16.5654	21.7524	20.1883	17.3868	19.6174	22.9941	20.862
ZBTB7B	28.7885	29.5973	25.2705	21.4824	21.3074	25.7638	36.2091	34.6412	44.0453	61.1797	50.0496	43.4368	50.7044	56.0389	50.1922
FGFRL1	1.97042	1.7338	2.04563	1.65365	1.85821	2.15307	2.87298	3.19083	4.2027	5.54142	4.33489	4.62957	4.34857	5.03381	4.37643
LIMK1	10.7041	10.6378	10.2492	10.1444	9.90577	9.43227	15.971	16.6401	19.3824	23.9537	21.9642	20.7015	20.2194	23.6222	20.8567
ST6GALNAC4	1.43311	2.17518	1.83106	2.02559	2.01796	2.04544	5.2486	4.7906	6.41611	9.28125	7.67059	7.89143	7.14164	7.86701	7.39247
MBOAT7	96.9846	104.81	104.067	84.2935	70.6714	72.8114	133.866	140.566	159.95	216.576	189.624	195.713	162.433	162.869	144.418
CD276	15.4792	16.0027	17.907	16.7885	18.2382	16.2307	38.622	33.8951	45.1082	69.3426	65.6483	61.4947	56.9916	50.2001	52.4813
CYTIP	8.10288	9.09309	9.45437	15.0991	16.9838	14.099	87.397	76.6186	97.6025	183.005	184.802	165.941	146.578	140.922	147.799
HGF	452.859	451.03	464.946	387.622	375.543	385.644	912.033	825.569	966.772	1555.68	1588.85	1413.5	1325.04	1290.76	1366.9
NUMB	43.5237	45.3713	49.4558	45.5599	47.0123	48.3849	70.6937	64.9497	72.141	99.7761	96.8555	97.9379	95.8631	89.0345	91.2983
MITF	2.47636	2.32892	2.4911	5.90876	6.57643	7.10979	13.9476	11.5707	19.7173	42.1653	41.8147	36.4832	30.2727	31.1476	28.9508
PSKH2	2.88906	3.07596	3.20735	4.22006	4.75232	4.90105	7.29492	6.78894	8.23908	15.2562	17.3427	14.4566	12.7864	12.3754	13.1709
CD226	0.286601	0.121681	0.844729	0.466768	0.717625	0.682503	2.53374	1.77069	2.14015	6.34411	5.82945	5.04891	5.05262	5.09556	5.47093
SPRY4	0.00824211	0.0364302	0.00736682	0.0473267	0.100272	0.0323639	0.606486	0.423624	0.692782	2.21732	1.9052	1.5117	1.74948	1.43006	1.72328
ANKRD37	2.58247	2.73458	3.04169	2.54678	2.56839	2.15422	3.28683	4.75714	5.05595	7.95307	6.9409	6.65732	6.62558	7.01091	7.60773
TRIB1	6.82391	6.30476	5.87581	5.24083	4.79207	4.85766	8.16933	8.43878	10.5625	15.7392	15.4561	15.8143	16.2684	14.6596	15.4472
PER1	8.11709	9.50021	8.80598	3.94185	3.91094	3.22012	6.3196	6.3546	7.19682	12.1655	9.95748	17.4116	11.4254	9.81289	10.6548
IGSF10	0.00360109	0.0205849	0	0.0190095	0.0226658	0.0527713	0.216722	0.200747	0.114526	0.327742	0.134678	0.756359	0.0417581	0.123132	0.0717922
2019-09-11	69.6337	57.7197	61.2474	83.9556	72.6073	72.8822	115.958	98.5237	97.941	104.555	97.9536	135.524	88.7368	81.7468	92.3308
GIMAP5	0.166451	0.34245	0.136236	0.893099	0.443808	0.920188	1.5553	1.40817	2.3882	1.4645	1.1499	2.56984	1.05957	0.788309	1.43959
SNRPA	67.4485	77.7779	72.2353	76.4581	70.2942	64.9047	147.401	144.711	164.321	134.212	125.013	187.305	147.39	126.607	128.075
CLPP	81.9013	78.8933	77.4035	91.9889	81.937	84.6868	127.568	132.634	136.946	139.98	130.014	182.993	125.111	124.562	107.838
CHCHD10	57.1205	67.7553	67.9761	90.119	80.6856	89.0254	102.598	107.182	102.688	117.506	121.055	152.257	105.838	91.1455	99.1214
RAB8B	14.5324	17.8686	14.3829	33.6088	28.2251	30.0057	36.6538	31.5854	37.8718	44.6894	47.2611	58.1736	37.8957	37.5692	34.346
CCSER2	8.1665	7.62715	9.47935	12.6617	13.4419	10.7954	14.9973	13.5457	14.3681	15.2074	17.0076	19.4966	16.0314	12.6671	15.8801
NEDD4L	0.237869	0.343235	0.685097	1.16979	2.59538	0.724465	2.46211	2.26811	2.50409	2.38099	2.35101	3.90207	1.88088	2.14252	3.20904
EPB41L2	12.625	16.645	13.1166	33.8579	37.3386	29.277	62.0283	55.878	59.0243	62.5975	69.5391	90.8725	55.0245	49.9535	61.0029
HSD17B4	52.8189	60.7227	53.3384	86.0896	82.5265	84.5685	129.014	119.989	106.863	119.831	135.112	154.385	96.6108	111.245	115.32
PHF6	18.86	19.6281	20.7313	24.8509	26.4037	26.57	33.4408	30.9857	29.1704	35.1592	39.32	37.1277	31.5363	30.6573	30.3231
DENND5B	6.25088	6.5568	6.7333	8.29891	8.43231	7.32359	11.9805	10.9811	10.2979	11.225	11.7354	11.9273	10.3128	9.26092	9.40455
SLC4A8	1.41863	2.73079	1.98457	7.16928	5.81441	5.73412	12.633	10.186	9.22872	11.3192	11.2148	12.4845	7.63663	10.8742	8.30773
SPATS2	9.00405	9.12535	9.72269	13.4465	12.0166	13.4733	19.0815	19.0155	15.3424	16.6304	22.3857	19.9106	14.0017	16.8887	17.6654
AFF4	15.6731	14.8135	16.2191	16.9618	16.8199	24.0319	27.1492	23.7666	25.3624	27.4986	30.1666	28.7419	24.7505	22.8117	22.5458
ENAH	12.4161	12.2676	12.046	21.2092	20.0646	19.4111	31.6538	26.9336	27.2369	29.3953	31.4642	35.572	21.0094	21.8037	20.2947
MAP2	0.846767	0.866825	0.649409	3.46656	2.76605	2.15378	5.58307	4.80814	6.92913	6.66826	8.00259	9.26847	3.51674	3.40422	4.22888
SEMA3E	0.0175639	0.0179273	0.00567642	0.410622	0.144848	0.119719	0.617715	0.467196	0.558968	0.48312	0.793769	0.555346	0.277053	0.321688	0.265696
DYRK3	2.4509	1.91848	2.21584	5.09578	4.03588	3.57629	7.78652	8.58663	7.67584	9.61111	10.5208	8.12973	5.63884	5.4402	5.7561
GFPT1	4.45121	4.61937	5.02472	9.14047	8.70969	8.54054	14.266	14.1397	12.2237	16.7752	16.0003	13.0652	11.2188	9.72416	12.4574
TNFRSF11A	0.0995722	0.121002	0.12574	0.357366	0.290577	0.254897	0.93601	1.14042	0.960916	1.05121	1.02286	0.87087	0.666592	0.653482	0.739612
VEPH1	6.24741	6.80053	6.79409	21.9964	21.6333	22.6788	67.5378	62.8866	60.5457	74.9512	78.1371	64.9828	46.1281	39.2256	43.7236
MGAM	28.4413	29.6815	30.0303	43.7443	43.7899	43.14	118.275	114.569	102.604	127.216	141.816	119.224	84.6046	87.7099	97.4605
UBA6	24.5539	17.1394	21.979	24.1859	23.6061	24.3565	38.248	38.814	33.1803	42.7992	44.5933	37.754	36.1971	30.6344	34.9871
RBFOX2	3.27928	3.19185	3.15919	6.22085	6.49684	5.40622	13.3575	14.133	15.2535	18.919	17.8573	17.4503	13.034	12.379	12.7969
NGFR	0.0969418	0.120986	0.15192	0.545304	0.665561	0.442555	1.17032	1.26928	1.57621	1.86097	1.75178	1.71231	1.11649	1.24234	1.10784
PEA15	57.5296	53.4311	57.1318	70.3145	65.9549	65.0332	93.9428	92.5609	109.785	127.666	115.389	129.662	90.4632	92.6175	92.8542
EGR1	1.79031	1.87809	2.00813	7.45678	6.69281	7.09615	24.3671	24.36	35.5575	46.9904	42.6461	45.6781	25.4163	26.1419	24.9679
CD79A	11.0705	10.4228	11.6479	10.227	9.38145	8.42299	30.8284	30.7872	34.4665	44.0161	40.8766	43.277	23.5542	25.6115	23.991
OGDHL	0.0612322	0.0623592	0.0860984	0.0702039	0.126013	0.0750362	0.598462	0.796631	0.890252	0.989616	0.807829	0.904259	0.532487	0.39581	0.535364
HIF1A	34.4819	26.3401	26.9142	31.2562	31.0785	28.2184	55.1127	57.5783	57.5898	64.6926	59.1293	58.6546	47.162	47.4112	48.4291
UBB	611.122	570.03	572.657	606.253	609.648	592.596	1045.72	1108.75	1090.59	1227.41	1131.99	1003.79	958.399	939.513	969.758
ME1	8.80145	11.1044	9.62178	7.31096	8.76404	8.3382	31.4015	29.6909	30.4009	31.1282	32.7128	26.497	21.9525	20.4528	21.7145
RAB7B	4.88928	5.38928	4.35109	3.52078	3.95488	3.4712	16.7989	14.6893	18.5301	20.3456	20.4224	16.2467	9.75647	10.9011	12.3233
CD36	5.68277	4.04912	5.46049	4.77055	3.3529	4.30765	42.8937	39.202	51.9158	56.1335	57.6824	33.671	29.0375	33.2521	37.6431
ATP11C	12.2358	11.1266	13.9884	10.843	12.9162	12.7754	26.0627	23.108	24.9809	30.1961	29.163	20.5353	18.5908	20.7763	21.7586
KCNN1	35.973	31.2888	36.9016	29.3402	32.5635	33.7819	55.3273	58.7824	63.6621	76.0699	65.362	54.842	52.3644	57.2418	49.9816
TMEM158	8.07657	6.7655	6.6688	12.0963	10.2141	12.1137	39.6417	39.034	45.9274	62.4228	50.854	41.0602	26.4962	29.9982	27.0962
TRAC	7.45755	7.30658	7.4782	11.9618	11.0971	11.4928	21.7405	21.1376	33.1256	29.7194	31.368	24.6341	15.9837	18.1446	16.8605
NAB2	1.65881	1.47916	1.8048	2.52331	2.38553	2.13822	10.471	11.0346	17.0522	13.3458	13.2766	7.22501	5.21881	8.01695	7.02402
GPR3	0.16225	0.0828984	0.0547044	0.484527	0.570491	0.478169	1.24211	1.28323	1.78724	1.46393	1.26549	1.11832	0.798756	0.991738	0.831216
ATP8B2	13.4091	11.4708	11.7215	17.1885	16.3994	17.7362	31.1826	32.1677	35.6255	34.1907	34.1675	26.0442	24.9008	26.4903	25.0747
CD59	16.7856	16.1641	15.9619	27.0888	29.5333	26.6702	57.9338	53.5525	58.5793	65.4096	66.015	46.9927	42.3715	50.2249	44.6767
FAM64A	1.76055	2.15945	1.87813	2.84815	3.66297	3.25995	6.43328	6.9256	6.96929	7.29681	7.38381	4.51558	5.84092	6.12312	5.62288
OAZ2	28.1028	33.0914	29.9121	37.6248	39.4834	39.5346	66.0805	66.5272	69.1908	68.7921	69.9937	51.3	52.6607	58.549	56.4243
STARD3NL	37.2395	40.7098	41.987	47.6965	51.1964	56.9627	81.3692	85.0615	79.5509	84.7306	87.4898	66.6841	66.9191	65.1376	71.4271
FOCAD	7.67454	9.01856	8.62639	10.1729	11.2753	9.58281	25.9568	26.4458	25.2424	25.0714	28.212	19.2084	19.6578	19.2169	20.0107
USP12	14.4169	15.229	14.8247	16.5198	18.5983	18.1247	30.5656	31.1608	30.7685	33.6904	35.7153	29.4826	26.857	26.8585	29.1828
PFKM	2.48201	2.38535	2.33892	5.69079	6.91025	6.32121	19.57	18.6865	16.7577	18.8202	23.5322	16.1784	14.8176	15.1691	15.8826
APOO	6.84367	7.07732	6.02584	7.25656	9.64761	8.03651	18.6347	17.0728	15.7314	18.3446	18.223	14.6141	14.0624	15.7458	14.11
SLC10A7	10.2302	8.94072	9.09655	12.5378	12.4769	14.1763	20.5877	17.0897	17.5661	19.5589	19.4294	18.6226	18.3237	17.4197	17.6667
STK3	9.12409	9.73679	9.99348	12.8241	12.954	15.1133	24.6265	20.5164	22.2197	20.1579	25.4	22.0006	21.6464	22.9411	22.3068
AIF1	14.9534	19.9353	14.1923	21.7598	26.5756	29.5577	63.4698	62.2739	59.5883	57.5729	69.2531	58.9684	58.0743	57.9288	61.0855
STAP1	0.946057	1.05888	0.849654	5.46272	6.8123	6.17476	24.1701	22.2878	20.2305	21.735	21.9335	18.8619	19.3509	19.5203	19.7706
ARHGAP18	5.81586	8.72257	6.94815	10.2934	11.0402	11.5561	19.1859	18.815	19.0595	18.7947	20.1151	17.6082	19.8013	18.1591	17.0781
LIMK2	4.16104	4.09423	3.81551	6.21615	6.87427	8.92415	11.3242	11.6932	12.8719	12.0188	13.6671	11.4138	12.1912	12.3794	10.9208
NEK7	21.6817	21.0026	23.6907	29.7266	31.8805	34.256	44.7773	43.987	48.1022	44.2472	48.7504	38.6906	40.8629	40.9619	43.2779
SAMD1	23.5951	21.4566	21.6103	35.0413	37.0797	39.4003	65.3599	67.5356	70.7571	68.0347	67.2901	56.5254	59.3201	63.6817	63.0362
PTPRG	10.7168	10.1314	11.5702	14.2077	14.325	14.1741	19.6045	20.2324	21.2338	21.6589	21.0687	17.4127	19.6961	21.1124	19.5172
GOT1	19.9813	17.7265	19.2453	27.1278	25.3314	26.4629	43.1347	41.7429	48.9743	47.8425	44.6066	37.7532	43.2744	42.8594	45.2962
NT5C3B	23.4056	26.2228	23.692	31.5251	35.274	33.1225	46.872	52.0657	46.5729	48.2986	52.5088	35.3324	47.2977	46.1041	47.6769
MTHFS	8.52891	12.1769	10.2948	11.8828	15.0435	14.8461	20.5997	21.8525	21.568	21.7873	20.695	14.0296	16.8092	18.9645	20.5313
SCOC	26.0413	24.8003	25.6698	26.205	33.8035	32.1522	48.8297	48.1125	47.4878	48.8871	57.0789	32.8392	34.7289	42.2212	45.7075
CCDC85C	2.31095	1.70008	2.05973	2.68107	3.04739	3.60618	6.2418	5.29419	7.08595	6.51867	6.0692	3.46472	4.58205	5.06208	5.04272
AGFG2	4.39561	5.77265	6.99374	7.08346	6.56644	7.13117	8.57308	9.99806	11.1453	10.5423	12.1489	8.45418	8.96988	9.11913	8.31251
N4BP2	5.52302	6.03189	6.81801	7.62326	7.19943	7.48457	11.2452	10.2768	11.8332	12.3329	13.9877	9.81513	8.5115	9.15183	9.92971
FST	6.56367	7.46886	5.98878	10.9482	12.141	11.7926	19.5518	16.0469	20.3752	22.5469	23.1278	17.6588	12.4354	14.7665	15.0878
AK4	21.3636	24.314	22.8575	33.4904	34.3256	38.0151	42.8996	42.6007	52.7311	50.8421	51.5749	43.2586	37.6727	40.4097	43.6443
CDC14A	5.42374	5.77175	5.57818	7.16711	8.61503	9.02153	10.764	10.3035	12.1781	12.5643	13.1807	11.4153	10.446	9.26536	9.55834
ARG2	15.8857	16.0682	17.582	25.9971	26.7021	29.3597	42.9393	38.8109	39.9677	51.4773	53.0574	44.5708	39.5412	35.9642	40.4612
CALU	46.4957	47.4778	46.5085	77.5396	78.3512	76.8293	128.288	123.975	121.714	136.033	148.693	126.716	112.335	117.221	116.812
PRKACA	26.6725	27.9838	27.7296	35.2069	37.2073	39.4163	46.6222	48.5491	51.8605	52.923	55.4365	49.2938	46.6673	44.7784	46.6304
KLRG1	9.11961	10.2414	9.1923	20.5312	25.3613	22.5531	38.052	37.9782	39.6664	45.5154	49.6098	35.7505	31.483	31.8478	35.1327
ACOT9	10.6367	10.9926	11.6208	14.8232	16.0297	15.5876	21.3434	20.4348	21.0657	22.3377	25.4684	17.7556	18.8415	16.3017	19.6577
SLC16A7	7.66719	7.99526	9.1694	13.4129	12.5874	12.5507	16.9741	17.0014	14.6417	19.8121	20.579	13.6983	14.4221	15.2414	16.2726
PSD3	7.53642	8.72819	9.55404	12.0427	13.7272	12.8068	16.1483	15.2622	14.6962	19.6819	19.1727	13.8002	15.2542	15.5524	17.0586
AQP3	1.36405	1.15513	1.13011	1.83328	1.94519	1.9748	2.64287	2.13546	2.42485	3.47501	4.20831	2.69551	2.70534	2.56726	2.38367
RP11-12A2.1	0.425175	0.529825	0.521387	0.539302	1.02995	1.19962	1.58403	1.36299	1.43383	2.26834	2.71374	1.22321	1.38688	1.4917	1.65831
ACVRL1	0	0.0965278	0.168894	0.191377	0.326901	0.246503	0.336532	0.521948	0.535522	0.89913	0.897216	0.351411	0.367042	0.376431	0.608099
LRP4	0.575212	0.555164	0.568661	0.981292	1.18796	0.777952	1.40256	1.88136	1.4569	2.65618	2.60877	1.99624	1.44106	1.35021	1.66186
GREB1L	1.17153	0.699963	0.927923	1.93996	2.07132	2.54245	5.73686	5.12913	5.52615	9.55677	9.65812	6.47527	4.4706	4.38163	5.30378
COL12A1	0.30174	0.745216	0.661093	1.29136	2.12385	1.38653	5.37212	5.28547	5.90105	8.50513	9.4759	5.66288	4.91855	4.70608	4.87869
IL7R	3.57731	4.17351	4.49053	8.80441	10.5637	9.33623	23.2807	24.9498	22.6334	33.2897	34.3106	23.9023	19.5629	20.156	23.2888
C12orf75	7.61413	6.23051	7.11722	13.0468	12.6636	13.3697	32.7228	35.985	32.1078	43.1141	43.9827	33.5946	31.1477	30.6618	35.7322
ADAM9	22.976	22.8305	23.6742	28.8548	27.8672	30.7977	57.6497	55.6464	52.6499	61.6616	69.4257	54.6427	49.7211	53.3996	55.6813
LRBA	6.26251	6.40232	6.27083	9.29209	9.52045	8.53249	17.8059	18.7314	18.5644	20.9689	22.8922	16.0022	17.0387	17.6947	20.1374
LRRC42	5.19231	4.90261	4.7377	4.19861	4.91112	5.40324	12.4111	12.3525	13.9561	14.9199	16.4113	11.7662	11.6997	12.5727	15.2923
ANKH	20.0511	25.3787	24.967	32.3142	35.1032	37.624	85.0159	73.4127	89.9102	142.901	145.683	90.0898	86.2939	102.32	104.254
CSRP1	48.749	53.1589	54.5912	62.5067	64.8968	67.9207	83.7706	87.9422	92.122	105.644	113.694	86.5505	80.3921	90.5099	91.5333
SLC39A1	23.9547	25.5674	25.2165	30.1274	30.9156	33.221	42.5931	40.4899	43.5125	49.512	52.8366	40.7465	39.5407	46.0058	45.7386
NRP2	3.93886	3.6996	3.30767	5.55157	5.44249	5.99413	11.5789	9.08171	11.8445	12.3606	15.3555	11.9212	11.8115	12.9967	13.3375
ELOVL6	7.05817	9.17184	7.00985	12.498	13.6704	11.4357	21.5298	23.0226	24.2549	25.885	33.1261	24.7222	25.7216	27.3	30.1768
CDK14	14.4094	13.5199	16.4756	15.4886	21.062	19.9365	30.24	27.5224	29.8669	28.8889	36.857	30.7221	32.1758	32.8512	34.453
FAM114A1	1.67408	1.67236	1.94141	2.56012	3.78801	3.34885	5.63951	3.67786	5.57857	6.46993	8.01131	5.97277	6.9657	6.06983	6.84467
PPFIA3	1.62673	1.40739	1.72619	2.70766	4.27426	3.36724	4.88535	3.86811	4.98332	5.6947	7.63683	5.34269	5.17776	5.92664	6.59635
CAND2	0.191536	0.486302	0.317186	0.354756	0.975142	0.57331	0.748946	0.614645	0.866208	0.876394	1.00467	0.798537	0.482504	0.560632	0.860354
C5orf34	2.88027	3.55069	3.22199	5.41208	5.55717	5.76605	7.98568	9.27411	5.98277	8.78054	7.24287	5.36053	4.32006	5.0463	6.75075
RWDD2B	10.1522	8.92623	9.82472	15.2714	15.6532	15.6416	19.5269	19.2929	15.3667	19.3427	19.3046	14.6629	14.3899	15.9266	16.0513
HRSP12	18.6517	20.6501	22.3063	31.2348	34.2651	31.1313	44.8341	39.8378	36.9992	38.1413	42.5119	32.6993	31.5314	32.0009	36.3566
ADRBK2	8.6239	8.63476	8.38599	18.8985	19.3948	17.5689	28.5225	26.9472	24.8048	24.6412	27.2164	21.624	20.2683	20.823	22.2995
KCTD12	1.80326	1.88473	1.82474	4.35871	4.8371	4.38686	7.35034	7.67744	6.77131	6.68036	7.22514	5.30776	4.75069	4.49918	5.17414
GPD2	12.7433	10.6283	11.1418	19.4961	21.514	21.2044	25.5982	27.1552	26.9968	29.5678	28.3445	21.316	17.6415	20.4345	22.0728
SVIP	14.9143	12.8635	14.9117	22.5426	22.8773	19.7439	36.3053	35.135	35.541	38.2661	39.2732	26.1908	18.9955	23.6355	24.508
TRGV3	0	0.116497	0.103318	1.80534	2.06235	1.65859	3.55862	3.19167	3.64339	3.38566	4.67161	1.79811	0.809331	1.5139	1.84035
KLHL13	3.39631	3.04177	3.88838	8.38737	9.0616	7.44727	12.1919	11.7358	11.9421	10.5194	12.7564	8.65672	5.89401	7.67404	6.02661
ABHD3	21.9845	20.562	24.8479	32.2869	36.0351	33.2609	45.5164	48.0225	45.5135	45.6788	45.6312	34.4461	26.9105	30.8937	29.6776
KPNA5	4.23005	3.38727	4.63709	5.91361	5.22871	6.13005	9.33585	7.9768	7.88415	7.39116	8.47925	5.60179	5.4239	5.51238	7.18537
SP140	0.485954	0.407429	0.314223	2.6786	3.91317	3.94595	6.52457	4.60473	5.29125	3.80108	3.86268	3.38112	2.1021	2.37708	4.77413
KATNAL1	1.72809	1.89981	2.16297	3.92658	5.39451	4.95269	6.83258	5.46429	4.94502	4.97788	5.13184	4.26947	3.61531	3.75853	4.12727
CD2AP	10.1678	11.82	11.3758	19.7847	20.9841	19.8529	26.1072	24.647	23.6324	21.6983	24.4804	21.7366	16.0382	17.2442	18.0653
HMMR	42.2273	43.9416	44.1232	64.864	68.6473	66.7051	97.6065	86.0842	84.4976	66.6225	84.4255	73.913	62.7033	58.9057	64.36
EPDR1	5.9363	8.1358	8.28057	31.7361	29.2993	33.2257	56.9675	56.5026	56.4098	46.1323	49.55	40.1545	27.9319	27.8788	26.0176
LIN28B	7.9827	7.88843	8.2701	21.9076	21.1099	21.2717	42.9534	40.2711	37.4512	35.009	38.7472	32.6655	21.294	21.9086	24.1188
DNAJC6	0.820547	1.28922	0.920163	8.46902	7.7114	9.77143	16.4988	16.0846	12.3863	12.0852	13.447	12.6405	7.52203	8.2324	8.57703
B4GALT6	5.70576	6.08297	4.7811	18.1656	19.1281	21.3333	27.5134	27.6034	26.4327	24.4024	24.7873	22.7182	18.824	17.8063	18.7241
CDH7	1.02762	1.30705	1.0581	3.11138	3.10533	4.48337	4.89936	5.21649	4.50749	4.74542	4.70056	3.99903	3.70843	3.30321	3.77841
ZNF826P	6.64558	6.91945	8.15225	12.3484	13.5368	13.8312	16.1825	18.8953	18.6151	15.6703	16.3067	14.0624	12.9913	12.7638	14.6034
SIDT1	0.131179	0.158044	0.242562	3.1611	2.87786	4.05491	3.71927	5.40717	5.46341	4.96087	4.59035	2.80794	2.99323	3.72323	3.28783
TMEM2	7.55039	8.99345	8.49626	15.7664	15.4608	15.9319	20.8941	20.3734	23.0207	22.3732	23.4935	17.4532	17.7914	17.9108	15.8779
SLC16A10	3.18401	2.87227	3.02834	7.42868	6.1637	7.52409	11.3662	11.2805	9.58349	11.1536	12.1462	8.25689	8.45713	8.94678	9.06151
GALNT14	19.5648	18.4164	20.8508	28.1706	25.9418	29.0727	34.7426	36.5289	35.2839	36.6585	36.0931	33.2648	32.4534	31.4288	30.4213
ENG	10.2578	10.1345	10.7808	18.1015	15.9938	16.7659	23.3526	24.4345	25.5938	24.1942	22.1111	20.6025	23.0713	20.4878	21.6404
MGST2	41.1476	41.8356	42.039	73.9186	76.821	80.8425	119.162	126.104	122.008	109.236	107.277	95.8896	104.748	105.201	100.351
DZIP1	7.1699	8.17101	8.40069	16.0137	15.2894	16.638	22.9371	21.6008	22.7776	21.4652	20.4742	19.7523	18.7917	18.7999	19.4506
STK39	9.15335	8.19219	8.53635	20.5377	19.2926	20.3215	25.0353	23.8964	26.1343	23.3588	23.2692	20.3057	21.0842	20.5012	22.0557
XK	3.48768	3.458	3.47221	8.86801	8.98151	9.05775	10.1519	11.0476	10.5719	9.73268	9.97623	7.73635	9.6144	9.5967	9.68329
RNF182	2.15234	2.53319	2.20271	7.40908	7.25073	8.839	9.90938	8.59849	8.93257	8.98474	9.21494	6.13397	7.50189	7.73728	8.87712
AGK	19.1852	14.2636	18.7171	29.2322	27.0631	31.4694	33.6512	34.7277	30.3405	29.2374	35.1138	26.1213	29.292	27.35	32.1674
CLGN	2.15476	2.46955	2.06544	9.22929	8.98964	9.76809	14.4624	13.5446	12.1973	9.26641	11.7676	10.4735	9.89968	9.71532	11.042
COCH	34.989	34.4608	33.4249	49.1543	47.8069	52.3256	67.6621	66.1249	62.3639	53.6156	61.7774	56.0393	53.2635	59.7999	60.7946
CETN3	30.7364	32.1672	28.8774	45.3578	45.5714	44.1445	61.9764	59.5124	52.3221	53.5421	63.1285	48.9211	48.6775	52.559	57.7203
MTMR1	11.2133	9.50265	11.958	17.7272	18.316	17.5533	23.425	22.8846	19.8909	22.5105	22.105	17.5349	18.8649	20.0467	23.4648
FSTL1	0.813518	0.740816	0.885721	2.55775	2.87025	3.30216	3.93798	4.2686	3.45902	3.45847	3.6594	1.90107	2.12752	3.83098	4.09455
TGFBR3	0.0732715	0.106733	0.137372	0.654244	0.73927	1.33591	1.25037	1.4876	1.2039	1.1925	1.55176	0.958661	1.07994	1.33478	1.44676
B9D1	7.35634	6.88496	6.56303	11.2408	12.6994	13.9765	15.5989	15.5692	16.4895	14.9966	14.925	13.1956	12.2642	17.9093	13.1793
PRKAR2B	1.10063	0.52634	0.580972	2.41066	2.55985	3.61514	3.51408	3.30965	3.41529	2.32536	2.70512	2.24132	2.59347	3.56857	2.36748
ZNF618	3.28006	2.9835	3.00819	10.0683	8.70319	9.63231	10.2943	10.7847	11.0953	7.83218	8.42615	8.52333	8.17173	9.45798	8.37635
CAPN6	0.12735	0.0589352	0.0725529	0.46982	0.467058	0.513278	0.652841	0.613823	0.687244	0.412202	0.321814	0.544459	0.395485	0.540454	0.400667
FAM127C	5.37021	5.73778	5.69084	9.23317	8.42833	9.73596	10.8	11.2971	11.0668	10.05	9.13017	9.43679	8.72689	8.94887	8.56938
MX2	13.9579	14.0015	14.6254	28.5847	26.1691	26.7974	34.5747	32.4585	32.3348	26.4127	27.3043	28.9314	24.5418	26.0651	24.4293
HMGN3	71.1257	84.1885	77.6295	123.271	126.143	122.922	166.528	155.881	142.495	112.991	130.239	125.737	113.983	116.265	108.9
HDAC9	9.87993	13.5388	11.6654	23.324	25.7534	26.3041	33.624	38.334	38.075	24.1934	23.3533	20.5318	27.4128	25.8967	23.33
SLC7A7	0.657031	0.872468	0.34994	3.39183	3.98714	3.11033	5.42465	6.11342	5.8985	3.82925	3.90061	3.05419	3.75109	3.99627	3.62703
ERAP2	2.22815	2.8332	2.4542	8.42003	8.60771	9.57133	13.511	12.8987	12.145	10.276	9.4162	7.90489	9.35047	9.88758	10.4799
GIMAP6	1.0384	1.11415	0.991241	5.78186	5.65748	4.37173	7.58591	8.31192	7.67331	6.66215	6.77499	5.03257	6.16108	6.9726	5.77465
CASP1	30.6213	25.8692	32.6204	55.0387	58.9531	55.3414	60.615	73.2817	71.7332	56.5539	59.0281	50.9996	56.6562	57.8529	57.8663
RTKN2	0.86089	1.354	1.10548	3.21	3.20415	2.71908	3.27241	3.28375	3.4882	2.50651	2.99339	2.39893	2.68634	2.6488	3.05539
TLR6	3.51588	4.796	4.33406	6.78197	8.24938	7.96666	8.59442	8.41702	8.31363	6.53955	7.47802	7.4441	7.46693	7.03315	7.71512
TMEM237	3.2707	4.47073	2.90781	9.19971	10.4444	9.16938	10.9572	9.2559	8.40594	8.45114	7.24093	7.61639	8.27667	9.1194	9.68127
SSPN	0.526838	0.411563	0.412336	2.16705	1.94879	1.71189	2.44627	2.06531	2.1952	1.7106	2.03471	1.4565	1.64076	2.35702	1.87534
ANKEF1	1.22172	1.40636	1.37073	3.1662	3.3016	3.198	3.14429	3.00956	3.70716	2.95816	3.40954	2.66792	2.74996	3.40176	3.04665
PLCH1	0.0395548	0.144528	0.0412133	0.872969	0.837917	0.771726	0.76834	0.896506	0.824094	0.689283	0.937577	0.722437	0.699026	0.721463	0.67705
CXorf57	3.43916	2.91299	3.87562	14.3786	15.4107	12.1107	12.9896	13.5418	12.5869	13.0524	13.9561	12.7613	13.8172	12.7836	11.3531
CRISPLD1	7.47105	7.03884	7.0372	26.4858	23.3676	20.7653	24.8082	25.1303	23.8957	18.9089	25.0782	23.6058	27.2159	26.4428	26.4372
RAVER2	3.31175	3.15436	3.75732	10.2954	9.52276	10.0615	10.8612	11.2699	10.7674	9.90633	10.6212	9.90784	11.2109	11.2325	11.0022
SHTN1	8.15815	7.7057	7.83338	14.5878	15.2368	15.113	17.1564	16.6035	15.7192	13.7855	16.3306	14.8206	15.1668	15.5323	15.4516
RP11-382A20.3	5.33411	5.23157	5.34636	22.319	20.643	20.6867	27.6277	28.3297	25.0728	23.7136	24.9771	29.8949	24.4768	20.6183	23.4268
ASRGL1	5.85144	7.21427	8.10609	16.4421	13.5926	13.7965	17.4865	17.0689	15.3303	15.6846	15.5874	15.8062	12.9837	11.8747	15.2953
AMOTL1	5.22842	5.07817	5.26714	11.9298	10.9093	12.257	12.0135	11.667	10.4186	11.4028	11.4159	10.3081	11.2611	10.1789	10.5165
SESN3	4.04197	3.91339	4.23275	8.2353	8.28248	8.93571	9.81146	8.88231	7.99141	9.75382	10.1877	8.40091	8.26914	7.90694	8.53818
PLS1	1.88599	2.35742	2.7263	11.8802	12.0489	13.5231	12.8731	12.6905	12.7822	13.6476	16.2095	11.8931	9.8267	10.6089	9.09212
ARFGEF3	0.157386	0.173284	0.144156	1.45338	1.29236	1.21901	1.22779	1.25455	1.3611	1.45413	1.48989	1.24666	0.893545	0.972504	1.05187
SH3BGRL2	1.57816	1.6851	1.50498	4.38911	5.00433	4.13264	4.42417	4.68176	4.20559	4.38527	4.49099	3.30702	3.19345	3.22584	3.36446
FBXO21	5.33959	4.81206	5.23737	13.3381	16.5901	12.6138	14.611	15.9866	13.9927	13.2384	13.9831	10.6956	10.3348	9.72588	9.9695
FAM13A	2.56823	2.98264	2.71745	9.83654	10.5214	9.04755	11.9575	11.2645	10.7579	7.69117	8.37073	7.26225	7.46039	8.24995	7.60723
GOLM1	25.1482	23.0413	23.3129	46.6481	45.3999	46.9246	51.6324	47.6779	46.7369	40.8184	43.1913	37.9292	35.8678	37.3764	36.8531
CCDC88A	15.7109	16.7595	18.2672	38.8131	38.2634	39.9601	49.0814	44.1399	44.5886	36.6901	38.7432	32.2104	27.1266	29.8571	33.1345
PBX3	10.8559	10.374	11.8027	19.9951	19.1635	20.3254	23.6305	19.9018	24.487	18.8637	18.871	21.5489	16.2761	18.1455	17.8231
KDM4D	0.294432	0.257207	0.35188	0.990341	0.912319	1.0068	0.967619	0.992747	1.171	0.745267	0.967103	0.830553	0.740445	0.783412	0.597873
HTATSF1P2	4.18872	3.57523	5.51543	7.50333	8.61064	7.21865	10.5006	7.48864	9.20212	8.92324	8.40518	5.8842	8.30924	8.05788	5.858
BMPR1A	4.03293	5.19767	4.6868	7.75516	8.2418	7.43947	10.8843	7.72433	8.54405	10.1391	9.0336	7.89898	7.20826	8.39475	6.73417
TMEM14A	3.38882	4.00515	3.88411	9.77513	10.7624	10.3592	11.8092	9.86261	9.81212	10.6658	11.2427	6.76232	7.9588	10.637	9.22136
RANBP6	5.92367	6.80287	6.24555	12.4893	14.7269	14.023	13.3425	13.1733	11.5377	12.6355	14.7553	8.91789	11.5203	11.8969	12.3576
ASB2	6.83889	7.03144	6.88896	16.3036	16.0054	16.6278	14.7033	14.735	13.4707	13.5021	15.9619	12.3051	11.7726	14.8986	14.033
SYT11	11.4391	10.5962	11.5017	29.0715	32.0838	32.6453	26.2571	26.4315	24.9709	27.312	27.9532	21.8802	22.5472	24.5589	26.7935
TMEM246	8.46217	7.99276	8.09757	18.3993	18.5883	17.857	17.197	17.1928	17.4234	17.872	17.161	14.2691	14.5612	15.265	14.6051
TMEM243	4.1612	4.64496	4.62438	22.5313	26.2661	29.8137	25.3563	25.2399	24.597	24.4653	25.89	16.8925	17.295	20.5129	20.4484
SGCB	2.09357	1.83646	2.68949	8.02154	9.85442	10.2269	10.6085	9.02739	8.70267	7.92842	9.13861	6.71125	6.48565	7.2343	7.41358
MET	0.371102	0.419095	0.370259	1.41552	1.42692	2.28663	1.87297	1.58994	1.66912	1.62119	1.90457	1.38495	1.29675	1.34824	1.58074
SPRED1	3.21475	4.53451	4.48452	8.6557	10.1199	12.3572	11.9033	12.5593	10.9152	11.2765	12.3426	7.4411	7.64386	8.88373	7.55296
MREG	2.11284	1.88731	2.58512	7.73065	7.47131	8.63559	9.85405	8.06107	8.02921	9.09287	8.54907	4.94478	6.10637	4.37131	6.91679
TMEM60	9.1388	12.1899	9.55624	16.9026	17.8987	17.9552	19.2589	19.5773	19.6874	17.1678	20.235	13.3985	15.8603	15.9556	19.0094
C17orf58	9.031	9.54827	11.4559	19.7519	20.0126	21.5331	20.7345	22.0594	21.4953	20.0128	22.1177	17.559	17.7094	18.1544	19.2074
BDH2	5.11202	5.23379	5.7069	13.4888	13.7267	16.6125	15.6805	17.3683	15.2698	12.9862	14.338	11.6306	12.4508	13.6871	15.0252
PON2	19.0578	21.8845	21.7499	44.0914	43.4211	45.0939	48.2968	45.79	46.8077	42.5266	44.4816	36.7508	42.1034	42.0964	44.337
KDELC1	4.25133	4.59491	4.19837	11.1218	11.4198	11.8218	11.4188	10.8647	10.8016	10.5067	11.373	8.3419	10.1912	9.76385	10.2669
CNRIP1	1.61753	1.4606	1.43693	5.8823	7.35511	7.80884	7.59834	6.80518	7.87205	6.82535	7.67743	5.04998	6.59139	6.81501	7.14774
CTSV	0.808749	0.795892	0.824904	1.67002	2.33928	2.5306	2.21449	2.53904	2.68282	2.07556	2.38833	1.79322	2.3363	1.91773	2.49128
CCDC71L	4.50325	4.06874	4.03918	10.2631	12.1415	13.5108	12.39	13.4065	15.4	13.8001	13.1337	11.9794	14.4551	14.8466	15.8057
FBXO17	4.13594	4.11811	4.35877	7.96669	8.0892	9.10504	8.26438	10.1786	10.6214	10.4051	9.84212	8.70658	8.99242	9.71029	9.84874
SAMD8	2.89597	3.74354	3.13363	5.41278	6.01534	7.09351	6.34833	5.77254	6.75591	7.05344	7.0627	5.96082	5.84629	6.84136	6.82702
MYCL	0.329904	0.296572	0.182774	1.63434	1.50899	1.68891	1.44246	1.31909	1.65495	2.30996	1.83441	1.78949	2.14696	2.19311	1.68196
NF1	5.76937	5.88932	5.77086	10.5154	9.66735	11.6989	9.75888	9.71625	11.8831	12.8222	12.1536	12.1132	13.6124	12.3193	12.5562
PLEKHA5	0.863455	0.918728	1.13388	3.20668	3.18305	3.41369	3.96214	3.11002	3.95174	3.71505	3.41334	4.29263	4.1159	4.4018	3.88377
TCF4	4.02384	5.54296	4.26308	12.5718	12.6828	11.9994	12.7204	12.665	15.2192	16.8795	15.4703	17.2874	15.1583	15.1596	14.0779
LGALSL	0.50241	0.153767	0.302141	3.02141	2.96851	2.6214	2.35109	3.87306	4.25611	5.20142	5.1707	4.42082	4.52489	3.57427	4.42727
RAI14	1.73406	1.95225	2.5394	5.16997	4.41057	4.05508	5.70225	6.19377	7.20501	7.0533	7.99227	7.04668	7.04073	7.10848	6.27507
KAZALD1	4.53422	4.23248	4.82047	9.23964	10.6578	11.3265	12.8615	12.3642	15.0987	17.373	17.6759	14.8243	14.4731	15.9124	15.7667
SCD5	1.52961	1.58563	1.60842	5.53902	5.74758	6.07861	7.64719	8.17151	9.53331	10.9938	10.6853	10.8356	9.12952	9.25729	9.19871
TRGV5	0.858429	1.1323	0.841608	5.89434	5.83844	5.55472	10.3222	11.1711	11.6769	13.8138	12.1124	14.6159	10.4591	9.91183	9.48773
TMEM55A	5.94651	5.53711	6.8913	15.5378	15.7135	17.4799	23.0517	25.3613	25.8772	26.3636	25.3888	28.814	19.6305	20.6323	21.7517
FIBP	33.6166	29.394	31.5053	47.099	47.434	44.1207	55.5544	62.4243	65.0219	66.4821	62.2939	62.4805	55.1737	61.9752	54.8178
ZNF609	8.8059	9.33545	8.82557	15.023	14.8695	14.9064	20.5477	20.0425	22.2152	21.3343	21.8978	21.04	19.047	19.8162	19.77
SOAT1	13.6613	11.6869	13.5893	29.447	26.7099	27.3283	34.678	35.8897	36.7685	39.422	40.0363	37.442	35.5798	34.9718	32.9499
MPZL1	6.74335	7.2064	6.24858	30.4091	30.884	30.2566	40.197	39.6254	40.1714	49.9663	51.15	38.6253	38.6374	39.8027	41.3624
TMEM51	1.68079	1.85487	1.94348	6.16158	6.28697	6.25037	6.64348	7.23983	7.87374	9.86572	8.56171	7.76077	7.48136	6.98676	7.13295
COL27A1	5.11684	6.27849	5.54256	12.6875	12.3985	13.8264	14.0112	14.7271	16.5233	15.6869	16.1563	14.2376	14.0287	14.3523	15.4144
EFNA4	2.01897	3.04208	2.18291	7.0951	7.01213	6.85171	8.63967	8.01144	9.08097	9.02205	9.2145	7.75132	8.24689	8.48521	8.30893
DSC2	0.810997	0.884263	0.891583	2.80601	2.82715	2.67176	3.96344	4.10159	3.9543	4.24953	4.57868	3.65929	3.57272	4.06651	4.00681
AC011043.1	13.2035	16.2932	15.5767	27.615	29.3519	29.6292	40.1617	37.8441	37.2664	38.8125	43.8031	35.2315	34.591	36.5719	37.8645
TBC1D8B	5.57763	5.53282	5.35665	11.6965	11.3525	12.1797	16.6829	15.8723	14.892	17.7984	20.3408	15.8984	14.6631	16.3612	17.2758
ASPH	34.2393	42.0291	38.0221	53.0308	57.6828	57.7771	69.2707	71.4232	71.7132	75.1576	81.3143	70.5498	71.3152	69.4706	74.2627
ECI2	8.1393	8.08606	7.29864	14.2946	16.2484	16.7375	22.7367	22.4145	20.6852	23.5022	25.3272	20.8872	23.0518	21.1482	19.9517
TNFRSF9	0.19473	0.378671	0.262503	0.418744	0.664309	0.679173	0.989218	0.816378	0.897474	1.25845	0.928857	0.819546	0.956268	0.826664	0.825763
PDK3	6.41597	6.4739	6.94327	9.37677	9.16358	9.82591	12.0983	11.0542	13.0151	14.6893	13.7732	11.8028	11.7844	11.8629	12.3373
LRFN1	2.54889	2.63321	2.76628	3.78572	3.58659	3.80432	4.11922	4.51757	4.60985	5.52784	5.01487	4.30159	4.33961	4.56621	4.40765
CTTNBP2NL	0.398934	1.14783	0.636994	2.02852	1.87293	2.73416	3.01455	3.12908	2.9114	4.63705	4.03975	3.51318	3.84772	3.0176	3.96621
GNG12	0.0835619	0.113325	0.074726	0.638393	0.883461	0.870673	0.909994	0.915666	0.851714	1.69277	1.54766	1.23489	1.08571	1.08248	1.15225
KIF1B	5.96794	6.63505	6.95151	9.99395	10.8551	10.643	11.5934	11.1336	11.6479	13.4514	13.9556	11.713	11.4681	9.9969	11.5087
GPR180	2.72663	2.99351	3.0722	4.64362	4.81423	5.30511	6.00689	6.12448	5.70663	7.05213	7.80555	5.75367	5.22663	5.42527	6.02332
SEC23A	18.2812	20.3985	19.26	28.8437	28.3492	27.5512	32.8585	34.415	34.3462	39.52	40.5219	32.7821	30.9146	31.6506	34.7834
MPZ	4.6374	6.27933	5.9406	9.51995	8.02581	9.61217	9.71825	10.9159	10.6583	12.3926	12.1881	10.9148	8.92042	8.73925	10.8319
HOXA1	4.09277	3.72793	3.95686	7.62116	6.82348	6.94055	6.45567	7.40725	8.15063	9.58099	9.34166	8.36294	6.38509	6.49768	6.69726
GDF11	10.6305	9.38283	10.6243	15.8222	15.0882	15.5644	14.9046	15.3919	18.8429	19.424	20.3089	16.8	14.636	16.4155	15.1705
CEP41	9.9361	9.23448	11.1653	15.7648	14.064	15.7501	18.4485	17.816	18.4791	20.1481	20.1225	17.6558	15.2746	19.3025	13.875
ELL2	6.14498	7.52732	5.79262	10.6948	11.8848	10.8636	12.328	11.8737	12.2281	14.977	13.885	12.2453	9.74077	13.9019	10.7383
TBC1D4	1.96469	1.91822	1.80285	5.43718	7.8373	5.59586	8.88328	7.93971	8.59043	9.68114	10.1893	7.54098	6.32956	7.99147	7.37855
MYO10	8.40367	9.20277	8.61814	12.0059	13.0921	12.3737	14.7876	14.6799	14.2665	16.7596	16.7211	14.7716	12.6537	13.6972	12.9598
WBP5	4.37225	5.27292	4.34395	23.8571	22.1158	25.0089	33.8385	32.7793	30.2353	36.5659	44.1393	37.1123	23.0078	29.0514	29.4485
TTC33	8.66782	9.6999	8.30838	14.7652	16.1144	13.1301	18.5342	17.1046	17.8309	16.4585	20.722	19.3521	14.9956	16.8991	17.928
FBXO16	0.365969	0.658837	1.12429	4.03899	4.87487	3.06589	4.97503	4.23618	4.51837	4.81831	5.8831	4.10152	3.10663	3.91674	4.58078
PRELID2	10.329	10.887	13.9596	22.2684	25.2263	20.6086	22.8216	24.8064	26.0587	26.4368	24.4483	28.7115	20.7985	24.6946	21.5784
SEC24D	24.7698	24.1549	24.1017	55.4148	58.3797	55.7713	62.9224	62.5478	64.6188	67.5656	67.4877	74.5947	50.0556	52.4207	53.1352
SGTB	3.72247	3.59326	3.60678	6.81456	6.85796	6.67351	8.49322	8.31737	7.11388	8.29949	8.55129	8.07558	6.13222	6.02291	6.82753
EPHX4	0.185525	0.392899	0.130585	1.57319	1.66625	1.84404	1.93809	2.36592	1.77287	2.01303	2.27951	2.21515	1.11654	2.11634	1.36046
GHR	0.853018	1.21017	0.596874	1.56493	1.95448	2.20517	1.44195	2.07014	2.26017	2.18554	1.92702	2.1628	1.28478	1.77001	1.55007
DZIP1L	0.509312	0.392835	0.601422	2.26143	1.98378	2.93234	1.80967	2.21103	2.96968	2.97109	2.07936	3.06119	1.9779	2.06343	1.73507
TUB	0.0994427	0.0574517	0.0448994	0.232412	0.252286	0.391684	0.461267	0.390114	0.327496	0.448751	0.230274	0.45731	0.182002	0.476829	0.36157
RGPD2	0.419445	0.0529091	0	0.308779	0.167463	0.192723	0.660728	0.393092	0.149916	0.407346	0.31017	0.196501	0.217113	0.547979	0.198598
GIMAP1-GIMAP5	0	0.0941022	0.0559215	1.11186	1.00139	0.624405	1.55314	1.49935	0.200006	1.52917	1.77353	0.134222	1.29908	1.27513	1.19992
ZNF827	1.12844	1.56143	1.16383	5.01105	3.63656	2.55279	3.94965	3.75139	2.74928	2.74001	4.6563	2.35528	3.98439	4.01567	2.73623
DUOX1	0.502425	0.415649	0.173106	2.44044	0.388376	0.513709	1.01005	1.55334	1.49238	1.35996	0.614183	0.968229	2.00035	1.71501	1.00647
CIT	8.69893	9.46923	11.3122	18.9913	16.8989	12.3837	23.833	20.7101	16.4927	14.4342	15.425	16.6605	20.0916	17.6802	15.4286
HPSE2	0.570714	0.915862	1.34342	1.72758	1.0626	1.62905	3.02695	2.55013	1.95097	2.39333	1.69175	2.27585	2.70299	2.45406	2.7768
RNASE6	0.08922	0.368464	0.243567	1.27372	0.913803	0.414221	3.59825	3.16333	2.89895	2.11024	2.25004	3.08784	3.71134	3.03199	3.65814
ITPR2	7.14813	8.87959	7.51622	11.4516	12.3677	11.7898	19.0363	15.6004	13.7273	16.0463	17.9397	18.8533	18.8043	21.6346	20.0073
GNG4	2.03051	1.83456	1.36073	2.59314	3.43008	2.36817	5.95178	5.53694	4.49585	6.69808	5.82523	7.88481	8.24182	7.51174	7.72152
CLEC2B	14.615	18.1587	17.4061	22.7701	22.7046	22.3715	52.2659	50.1971	49.2072	55.6064	68.6739	70.3973	70.9266	63.7761	74.9841
CHD6	7.17466	5.46985	6.52657	8.83578	7.74964	8.39838	13.4133	11.8429	12.5713	12.1063	16.269	17.6947	16.5942	14.8835	17.6153
FNBP1	23.7641	24.8145	23.0738	30.7454	27.1227	30.0146	42.1019	40.1477	37.7772	34.9288	43.8114	49.7408	43.908	40.0544	45.0682
GMDS	8.87052	10.9075	9.04673	12.1009	9.83669	13.9639	22.4112	21.3297	18.616	19.6691	23.2605	28.391	25.1953	21.0648	22.993
LAMC1	37.4161	35.717	31.6971	48.8551	49.1956	47.6018	78.2701	78.4912	74.577	83.515	81.2016	92.8662	89.2192	75.9861	77.3757
PSIP1	40.3026	41.2085	39.6251	59.0498	57.6967	61.357	92.2938	86.8179	83.0812	82.9209	93.7292	102.7	97.0958	92.5831	93.9265
SCRN1	10.765	10.3444	9.9715	28.4072	31.0499	30.4925	51.3305	48.2755	47.4343	48.2823	53.5653	65.9032	55.0409	56.3204	47.8351
RRAS2	15.1338	14.4739	17.0805	23.6237	25.1564	23.9442	27.7068	27.1303	26.656	25.1268	31.071	32.9294	30.1347	29.6033	29.9934
ACOT13	16.219	13.8737	13.7067	23.5119	20.8417	24.0358	29.0959	30.3696	23.6469	26.9498	29.5595	32.9099	27.7965	29.9715	28.8575
DOCK7	10.5341	8.37942	11.3665	17.3363	15.9457	16.4473	23.4239	23.0836	23.0458	20.3518	22.391	26.3915	20.794	29.6935	26.2028
GPR157	1.17029	1.36325	1.49002	1.32867	2.80402	1.28794	3.95457	3.27772	2.34697	2.61974	3.13317	3.89772	2.74132	5.52622	2.96035
PCCA	8.39278	7.33963	11.1591	12.4767	12.078	9.29503	25.9025	27.3164	20.7419	21.2578	21.8784	23.9103	18.9015	27.2628	21.1571
ASB9	0.230968	0.273754	0.472566	1.26218	1.04904	1.32924	4.20191	4.7878	3.44404	4.28878	2.89916	4.01865	2.41601	3.50806	3.14096
ARHGAP32	6.89202	6.34179	7.05661	9.64684	9.37467	9.93022	14.2207	14.0192	12.9223	13.5693	11.5092	12.5496	9.98781	11.9805	11.7139
TFDP2	6.35253	8.64242	8.78384	12.3261	13.3454	11.0034	25.6107	24.5269	21.2202	18.8037	17.177	23.0752	16.9925	17.3765	19.4307
SELL	0.295672	0.282795	0.333709	3.30533	2.83713	3.08108	10.1672	8.47539	8.39099	6.30693	7.9044	5.96622	6.4962	5.46143	6.19801
PFN2	4.88868	4.90272	4.92905	20.3437	19.1257	18.9467	50.3569	51.6953	43.2288	37.7424	41.1433	32.2107	31.6593	34.0802	32.8168
OXCT1	17.9755	18.6782	19.1865	25.8193	28.3194	28.6874	53.8694	54.214	47.741	44.595	49.5507	37.4929	36.5408	40.6929	42.0969
TTC8	6.83397	7.79859	7.29573	12.8605	13.6838	10.1221	19.3669	20.7087	21.2145	17.3822	18.743	15.1907	14.3739	17.0967	17.655
DNAJC18	4.20087	5.27397	4.05579	8.2812	10.1291	7.53926	19.0652	18.0617	20.6407	15.6038	18.6985	14.1719	15.2177	15.653	15.3176
SLC18B1	0.0179336	0.0183075	0.112738	0.697639	1.16927	0.656922	2.4862	2.7912	2.41784	2.2667	2.77594	1.99753	2.06245	2.29958	2.09087
ECHDC3	1.34876	0.688337	1.15928	1.62448	1.89048	1.23551	5.85883	5.50738	6.08459	3.68115	5.45454	5.06817	4.94643	4.59439	4.1552
MND1	27.0666	24.6046	24.137	36.3662	35.2611	35.3876	48.3565	48.6035	52.7606	42.0421	45.8351	47.5378	46.5723	40.5874	45.4304
GSTM1	21.407	22.1265	19.0607	30.6073	28.8603	28.0321	45.6036	43.8673	44.4717	34.3453	37.482	35.7349	38.622	37.8453	35.2635
DTD1	25.681	24.6051	24.0585	38.0903	38.8378	41.4977	57.611	59.8763	57.719	46.9515	48.0279	43.5625	47.3405	56.1777	48.5627
CST3	39.1504	41.6249	38.5675	49.3378	50.6621	54.5209	81.742	89.1015	85.1734	70.0729	62.1313	60.0674	73.933	77.5239	67.6259
RAPGEF4	0.0952585	0.0101278	0.0778885	0.235021	0.517227	0.418892	0.920696	1.50885	1.11714	0.506034	0.683149	0.825752	0.91984	1.00448	0.857275
FOXP2	3.89801	4.53639	4.83628	6.0606	5.63195	7.88983	11.4704	14.8715	12.1482	10.6482	11.196	9.79544	11.9438	12.3567	13.2129
RAET1E	0.329056	0.408954	0.450501	1.77132	1.73805	2.17226	5.42318	5.63057	5.15214	3.23153	4.02686	4.02277	4.14733	4.44456	4.61229
SAMSN1	39.1267	36.8491	37.8884	58.4488	61.335	61.6844	114.685	110.401	102.782	81.2452	90.3221	73.2068	97.4679	101.895	102.993
HERC5	5.32552	4.69924	5.23749	12.004	11.3643	11.9283	20.9057	19.3277	18.3	16.106	17.9545	14.5359	17.7603	16.8941	19.1155
CLIC6	1.65159	1.68443	1.79094	4.32929	4.81088	4.44164	6.78786	7.00813	6.99147	6.16474	6.58964	4.92505	6.75123	7.26511	6.65754
QPCT	0.478422	0.553658	0.431193	1.1741	1.30623	1.40956	1.9169	1.77342	1.86697	1.57587	1.48876	1.36068	1.77619	1.61957	1.77637
ROBO1	3.38049	4.3801	4.61841	11.5437	10.5493	13.444	18.913	17.3758	16.2145	15.15	15.8025	15.9379	20.8419	19.3613	19.572
OSBPL9	25.2071	25.3903	26.8991	38.3642	39.4934	39.9043	60.3077	56.3614	54.2094	54.0308	57.5093	50.2121	56.2635	56.4553	58.5681
NFU1	21.417	23.1866	27.4338	33.8396	38.7233	34.144	51.6821	49.7911	45.6207	47.1388	49.8427	46.388	47.379	49.1802	49.9395
RGPD1	0.124016	0.0901004	0.136357	0.943691	1.16721	1.28366	2.0662	2.03846	1.91722	1.81926	2.01348	2.33858	2.05079	1.78107	2.39425
KATNAL2	5.22757	4.83034	5.21481	10.6119	11.629	12.562	18.2983	19.0482	16.1228	20.8439	18.3586	20.6535	20.6585	19.5226	21.0241
DHTKD1	3.78263	2.86011	3.7637	4.62848	7.45456	5.68124	8.78921	9.77575	9.56798	9.27177	9.33812	8.83053	10.4768	10.4096	9.54533
LIPE	4.17362	5.57466	3.8847	8.85621	9.67894	9.13565	12.2897	11.8706	14.2208	14.29	11.9393	12.676	13.3896	15.0437	13.6382
PLAGL1	14.4162	16.0247	16.5785	29.4574	28.7818	27.0073	36.8722	35.8962	38.4318	42.4428	39.7038	37.2258	36.3649	42.5713	39.0625
ADGRL1	11.0859	12.8817	12.6017	18.9502	17.9415	18.7913	23.3549	25.6939	25.0959	30.4947	26.761	23.8664	23.5121	29.4281	24.6499
DNAJC12	0.159895	0.147037	0.245901	1.13681	1.67318	1.931	4.32225	4.86745	4.30295	4.92314	4.95898	4.72474	3.88511	5.60733	5.2076
EZR	39.8609	44.4303	42.272	53.9917	57.3515	57.9984	76.6952	76.8608	78.0283	83.7136	89.3772	82.6956	79.1401	83.9388	78.9132
CCDC50	9.39984	9.17559	7.99799	18.015	17.6881	18.507	31.8749	31.1403	32.7788	34.7746	37.7221	33.1898	31.326	34.1649	33.4133
CREBL2	6.61016	7.01801	6.96937	10.0749	11.9038	9.8895	12.9365	13.0997	14.149	14.7547	15.3956	10.8437	15.1163	13.3716	15.0776
NAGA	8.39166	8.46072	7.65043	13.3479	13.8414	16.0056	18.9395	19.1313	20.4524	20.3351	19.8851	14.8329	17.7381	19.8823	19.2001
HNMT	9.26159	13.0497	13.467	23.5813	26.7716	22.9383	39.9859	38.0862	39.2995	38.0651	40.4723	25.4037	32.9897	35.214	32.7293
KITLG	1.31968	0.965636	0.949856	4.06951	5.3865	4.47008	8.34948	7.53735	6.90692	6.74653	8.2041	5.32122	6.7345	6.92086	6.61099
CASP10	3.69563	4.56121	3.05746	5.12921	6.61212	6.82347	8.09913	6.8839	7.28251	6.82249	7.84215	5.32468	6.86666	8.18895	7.22997
ZMYM6NB	6.73467	7.09847	5.82005	11.2189	14.4422	13.1899	16.1899	15.0311	14.5097	13.1863	15.0669	11.8103	15.6219	17.7829	14.9328
OBSL1	7.0583	6.88734	7.19495	11.4102	11.3321	11.2028	12.9559	14.7948	14.8502	14.4033	13.3939	9.52666	12.9723	17.071	16.0898
SLC37A4	8.19981	10.5169	10.0377	11.9202	13.6099	14.2408	17.4453	18.8956	19.3533	16.7116	18.522	12.5359	17.9106	20.0729	19.6718
BACE2	2.20897	2.11685	2.92735	3.12215	3.32471	3.74288	5.97041	5.46261	4.61516	4.58822	5.83958	2.92149	5.39633	5.09286	5.52346
FKBP7	8.17155	5.88419	6.59673	11.0831	11.0305	9.23387	17.4712	13.623	11.8061	15.469	14.089	11.9692	13.591	15.6224	14.8309
SORD2P	6.76987	7.93678	7.02715	10.2275	12.0982	10.6945	27.8314	25.3721	25.712	25.4737	25.5857	15.8947	21.0922	23.9893	24.4112
SORD	24.0561	24.4663	22.3268	27.3053	30.5716	28.4911	72.3651	69.9404	70.4389	69.3913	65.9474	47.3323	56.0796	67.3038	67.3287
PODXL2	20.2473	20.3838	19.3055	20.4722	21.1235	21.6696	43.8007	47.172	45.1066	44.053	38.6179	32.3793	35.8427	39.1283	37.9665
KATNB1	7.37434	8.30152	7.41144	7.83217	7.90653	8.32414	15.0994	15.0434	14.5491	12.9787	12.9231	10.8741	11.5315	15.4707	12.2243
DNPH1	32.0939	39.4456	36.3288	44.8128	52.0269	49.2446	96.0349	95.106	105.395	86.2071	75.1463	61.2283	76.0644	88.5908	77.2501
TMEM233	4.77776	4.27105	4.6052	7.28254	7.32255	6.60369	15.1838	15.2126	15.6578	12.9925	12.1827	10.2676	10.8609	13.8244	12.3656
SPARC	1.16122	1.34798	0.746613	1.7051	1.57868	2.00015	4.20866	5.4039	6.11582	4.35903	4.23825	4.12707	3.85964	5.17831	4.74029
KLF10	7.3416	7.54138	7.74402	7.23916	7.40577	7.17848	15.3569	14.7609	17.8937	12.5296	13.146	12.015	15.2303	15.1701	15.4531
F3	2.2761	1.83277	2.03019	1.79709	1.93754	1.36516	5.95889	5.94672	11.28	7.56056	8.97177	7.15994	9.78287	8.13805	9.16194
NMT2	2.80987	1.93404	1.80424	2.41368	2.65598	2.25987	3.962	3.76592	4.45224	3.8657	4.62491	3.89742	4.38573	4.47231	4.78039
ANKRD28	48.9223	50.2008	60.462	40.1933	45.5646	43.5343	109.756	105.574	115.959	106.043	114.522	86.5812	121.859	121.793	132.919
CDKN1B	17.2389	18.9645	18.8894	15.3787	15.7575	15.1144	30.4969	29.2117	29.0662	28.8642	29.5784	26.8801	34.4168	35.8883	37.915
NEGR1	0.182742	0.30111	0.208528	0.445171	0.46616	0.290983	1.19891	1.68409	1.5895	1.69509	1.44361	1.16971	1.42978	1.95802	1.97095
COMT	117.837	124.373	133.03	124.435	135.67	137.336	173.602	203.228	225.349	225.734	202.29	146.721	218.767	259.096	249.259
LY6E	50.5388	52.0606	51.1591	54.0032	55.6421	58.761	77.4922	85.8265	93.5434	108.968	92.2725	67.2886	93.0311	108.314	101.927
TWF2	42.8261	42.6886	43.5819	37.2711	42.715	41.8902	65.4624	68.5207	73.2044	85.2177	74.6301	58.5915	82.1441	93.1174	85.4229
LTBP2	0.379187	0.142372	0.373219	0.249437	0.209835	0.408997	0.608057	0.701294	0.63394	0.748241	0.632932	0.531441	0.988517	0.990816	0.833382
PDK1	4.30919	3.91445	5.99847	4.35155	4.59845	5.64359	10.7089	11.8602	15.1374	13.687	14.0447	11.2619	21.9406	24.591	21.0745
SMOX	10.6694	9.82189	10.9153	12.2204	12.4243	11.6943	16.7769	16.1419	20.7875	21.0202	19.7759	16.7961	26.225	25.9619	25.3317
CYTH2	17.1759	17.7637	18.4298	16.6678	16.7147	15.1625	27.7221	25.6545	32.2789	32.5829	32.626	24.6848	38.6027	38.7389	39.1267
DPYD	6.22056	5.7266	6.88414	6.94338	7.88206	8.13359	17.4623	18.539	18.5866	21.1577	21.0114	15.8381	25.3392	27.3357	30.0675
CFH	5.30773	4.54685	5.7587	11.0141	11.6649	11.9511	35.867	35.1305	33.2548	40.1804	45.3107	35.7867	60.4009	59.83	70.131
LY96	1.29004	0.775994	0.739692	5.27408	5.16611	5.74435	23.7505	26.4971	27.6146	41.9316	39.5498	27.6606	61.7671	66.934	74.2847
ARHGAP15	41.1627	38.8777	39.2738	44.1756	44.5885	44.9602	58.1755	57.6706	57.0917	65.2675	67.7361	53.4721	78.4699	82.1181	83.8952
PERP	0.133895	0.12619	0.0853439	0.294434	0.363235	0.335608	0.950078	0.941215	0.879502	1.16702	1.29378	0.853437	1.68864	2.00277	1.77656
SUPT3H	3.21848	2.93552	3.48204	4.27063	5.00327	4.27572	7.19336	7.45226	6.36836	7.22854	9.03632	5.03584	11.3599	10.8941	10.3206
CD53	92.7491	97.875	99.3754	95.526	101.298	103.271	148.523	145.457	146.061	148.554	165.27	127.763	208.879	209.32	216.994
MRVI1	2.39501	2.15549	2.31232	2.45176	2.72358	2.96933	5.7233	5.51422	5.73309	4.89674	5.34508	4.54609	8.8544	9.90521	9.27855
PSPH	18.7048	19.8729	17.4878	21.8438	23.2835	20.9735	38.8532	38.4902	39.7352	37.9082	40.3495	26.3001	54.3085	60.1256	54.3268
CDKN1A	191.511	223.512	225.546	214.741	232.851	236.752	279.347	297.103	301.844	303.441	283.751	226.988	395.342	416.46	407.692
METTL7A	15.0487	15.8281	17.33	18.5036	19.9602	19.0587	27.8422	31.5083	26.0567	26.7619	27.7649	20.8987	43.2992	44.5159	41.2264
TCEA3	5.4599	6.23829	5.95149	9.52319	9.8776	10.1032	15.6537	15.901	14.3769	14.4214	12.5508	13.0837	22.4808	23.3861	20.6147
SRD5A3	12.6255	11.7288	11.423	22.8193	21.6453	24.8387	32.5475	33.3753	33.9631	28.4924	28.7862	30.0588	47.3626	45.9791	40.2883
TREML2	0.138233	0.140771	0.157555	0.31063	0.366249	0.442722	0.650945	0.63347	0.728712	0.708863	0.62899	0.759433	1.06676	1.0879	1.03773
RERE	10.6523	13.3288	10.8668	17.4535	17.5113	18.492	24.3574	24.1613	22.7695	26.7892	25.0473	32.5231	35.5892	39.079	33.6943
HOXA9	18.23	19.7472	16.4625	33.892	33.1572	32.9943	38.8967	37.505	38.5131	44.8745	42.3468	49.2756	60.5703	61.2219	53.884
ANK3	0.213414	0.226727	0.199608	0.435183	0.478146	0.477601	1.06889	0.512216	0.980339	1.23159	0.758555	1.17209	1.95015	1.58596	1.30614
BEGAIN	0.753697	0.50677	0.337573	2.07734	1.26454	2.10637	3.01633	3.1394	3.52201	4.29439	3.30004	2.43243	4.97133	5.39777	3.12301
GBP5	0.272471	0.126771	0.161093	0.473998	0.521431	0.679896	0.801797	0.815761	1.00199	0.885223	1.01371	0.706297	1.43874	1.04504	1.18122
PCBD1	25.24	24.1642	24.0976	35.7611	35.2858	36.268	41.7629	48.5553	49.082	46.8678	45.5972	46.3403	59.5816	52.7753	55.1814
SGCE	6.29203	5.25766	6.11745	11.2045	9.78499	10.4639	14.7296	14.9736	14.422	13.8568	18.404	15.7154	19.0366	15.7881	19.9077
NEO1	0.84999	0.595796	0.620735	1.72737	1.30945	1.16692	1.95014	1.70502	1.71557	1.93853	2.08448	2.07522	2.69746	2.25972	2.64341
GNAL	0.855143	0.717105	0.730426	1.76353	1.84596	1.32628	2.5453	2.38499	2.61242	1.93388	2.51727	2.97091	3.59232	2.55939	3.5983
FGGY	3.99018	4.33251	3.79493	5.7839	5.00458	4.17334	5.92801	7.10856	7.66139	6.66099	7.36156	6.59428	8.88121	8.21753	10.1141
TCAF1P1	0.688703	1.02547	0.816396	1.49932	1.46225	1.25352	2.18204	2.09399	2.32724	1.89805	1.92718	1.71277	2.34169	2.61678	2.88367
CMBL	0.582739	0.995475	0.901771	2.54398	1.85668	1.96839	3.80595	3.5528	3.38492	2.93708	3.20255	2.52677	3.8714	3.61844	4.84199
LGALS8	50.15	56.8021	55.5965	70.9735	74.5794	69.9389	94.6304	95.3559	97.3289	99.4684	95.8351	81.3036	105.345	103.52	112.948
ADAM28	0.686022	0.520313	0.882757	3.64081	4.109	2.40848	6.34276	6.72902	8.01298	7.33398	7.84395	5.4973	8.15489	7.83491	9.22391
PLCB1	3.25999	2.6493	3.11556	4.84372	6.24524	4.7033	9.84373	8.22821	9.88791	8.58422	9.91181	7.23043	10.8246	10.2002	12.4149
PGM1	15.5389	17.3409	16.3054	22.0487	22.8442	23.7906	33.8695	32.4646	34.8772	32.3445	35.4371	27.8277	39.8331	39.7704	40.7691
CD109	1.34573	1.71055	1.83413	3.64353	4.00445	4.89717	6.9614	6.16078	7.53021	6.49588	7.25479	5.27659	8.36758	8.53732	8.70061
COL4A5	2.84323	3.26616	4.13767	5.0925	5.43005	9.00978	11.5757	12.8137	11.9834	12.1049	9.8417	10.4379	13.2738	14.4827	16.028
MMP2	0.566245	0.738772	0.652573	1.43004	2.28388	1.97001	3.42303	3.54135	4.19121	4.69773	3.5037	4.11684	4.79688	4.49506	5.67575
CD96	19.7127	18.8569	21.9521	26.1476	28.1968	28.7888	66.4395	63.8025	67.4229	63.3837	67.9279	61.4379	80.7389	79.2285	84.0557
ZFAND6	40.8981	39.044	39.7579	47.482	49.9816	50.7335	74.8637	73.4408	76.0886	80.8815	82.7276	72.4994	85.1768	89.9581	85.2811
IFI16	30.8678	35.5103	34.548	60.9615	66.9026	67.352	129.864	126.709	130.205	142.271	152.989	130.4	159.351	167.092	167.843
SIL1	14.3504	15.8544	18.3332	23.1268	21.8334	24.1689	36.3329	36.4979	36.6918	35.7945	40.5968	36.0974	41.3322	41.0281	41.5953
KLHL5	4.41698	5.03207	4.81738	9.87312	11.5996	11.3252	23.0231	22.3252	21.6028	22.9593	23.2289	19.7809	24.3662	26.4374	27.1296
NT5DC1	14.1912	19.1679	17.4133	28.3276	32.0166	29.6969	67.75	62.1115	61.6283	68.5955	70.8369	56.7866	66.1118	67.7281	73.4945
HSD17B12	51.7801	51.3779	52.9842	64.1325	67.298	64.4928	105.246	107.565	107.641	101.012	107.306	94.2798	105.671	107.053	110.586
GRHPR	34.5903	35.8813	36.3417	41.6372	46.1886	43.84	64.524	72.3675	75.5753	71.6075	69.6251	63.599	73.3821	73.0426	73.4712
PARVB	45.2049	54.3438	53.8958	61.4095	61.1566	61.0852	98.4818	100.573	106.232	108.21	103.906	88.2656	106.211	111.784	110.087
PAK3	0.500355	0.528766	0.280739	1.67477	1.80704	1.69282	5.79669	6.26717	6.85717	5.28568	6.43732	4.19994	7.45043	7.22403	7.19662
TNFSF13B	10.5551	10.4454	10.8096	16.6637	16.4525	12.574	73.8299	81.9263	81.7071	65.5746	60.6582	57.956	88.398	97.6924	92.4111
GPM6A	2.15179	1.78354	2.23431	3.42098	3.77693	4.02496	8.74578	8.48936	8.26674	6.83251	7.35752	6.98422	10.9113	11.3793	12.27
BLVRB	32.3465	36.8614	33.7654	38.6898	43.6331	45.2029	64.9913	73.2546	72.3653	61.7323	59.7348	48.4871	78.8018	84.6689	84.2519
SLC7A11	3.47039	4.21275	5.33498	5.08051	5.90801	5.71102	13.4833	13.5236	12.7561	9.13881	9.52791	6.7224	14.027	14.0301	14.6612
GSTM4	2.96629	3.55397	3.44976	4.40894	5.49229	6.56593	10.3465	10.0017	8.72453	7.38746	8.17931	6.4613	8.49389	12.1602	9.72679
MTURN	2.67998	2.28723	2.38689	4.00513	3.79494	3.82242	4.68748	6.13658	5.66823	4.47301	3.59893	4.04657	6.03984	7.38298	5.59429
SLC2A9	5.6718	6.33938	6.87857	9.59135	8.74204	9.86073	12.2348	12.7041	11.9221	9.32013	8.88887	7.8183	12.6073	13.8837	13.7177
TXNRD3	3.29862	3.83052	3.89704	6.24062	7.27626	6.68992	6.90997	6.255	6.36388	4.45473	5.70191	3.77055	7.74414	8.60736	8.78035
LRP11	6.31348	6.90692	7.07139	12.9352	13.3074	15.4201	12.3867	13.5762	13.6648	10.3887	11.2997	9.50669	17.8287	17.2597	17.7648
APOBEC3G	2.25569	3.40054	2.59542	7.05212	6.77486	7.70882	4.69436	5.14583	5.21266	4.33871	4.06487	4.09909	7.77692	8.15229	7.80937
NUDT7	33.1204	35.7518	31.2465	62.0328	63.8212	67.8704	48.6081	46.004	44.546	35.2176	40.7852	32.4823	71.1509	73.6663	74.1043
PDE4D	6.7668	6.24349	8.04638	10.2146	11.7482	11.2574	10.7258	10.6582	7.9697	9.76429	8.89086	8.67097	12.1275	12.965	14.5947
FTCDNL1	2.82689	1.65526	2.104	4.48502	4.94854	4.03169	4.3433	3.99377	3.73916	3.41391	3.72059	2.30375	5.96072	6.17425	6.62989
KIAA1456	0.482301	0.232808	0.379603	1.20636	1.22383	1.28007	1.15094	1.03033	0.760517	0.776348	1.12453	0.924573	1.54785	2.37451	2.16534
PSMB9	14.4845	16.3677	18.3792	29.4796	33.335	32.4499	25.3113	27.9312	26.3303	26.4651	27.5116	22.6038	36.7605	48.3656	43.548
LY75	10.1401	10.7661	11.8715	17.278	17.5199	18.2981	17.0151	16.5958	15.4173	15.9792	16.9594	12.2473	21.9871	24.5498	24.9866
PATL2	1.00441	1.50404	1.61768	4.63266	3.65424	4.74948	3.82995	3.69268	3.23714	3.52053	2.60295	1.87198	5.44878	6.7918	6.73351
PLEKHM3	2.0311	2.56502	2.74794	4.13863	4.30133	3.86786	3.22163	3.75405	4.04386	3.89019	3.70209	2.89203	4.96755	5.51781	4.9446
ECHDC2	11.5367	13.1967	11.5763	20.7925	21.1123	21.7328	16.0528	18.8633	21.1432	18.7726	21.2099	16.913	23.7554	27.7752	26.0952
NIPAL3	4.06485	5.09805	4.50329	8.71781	9.47995	10.2963	7.06503	7.75806	8.05034	8.23793	8.17373	6.518	11.3448	11.9672	11.372
RAB39B	0.141561	0.168163	0.22181	3.36175	3.8738	4.06148	2.29658	2.50215	2.35125	2.52906	3.05634	2.69283	4.26198	5.17231	4.76356
STPG1	2.40169	2.47327	1.95538	5.13624	5.73114	5.36623	3.7522	3.95633	4.27178	4.31087	4.36604	4.48283	5.24073	6.06779	5.9264
MYEF2	8.89748	6.81118	7.72038	20.1913	22.443	23.2559	18.8315	16.3443	17.7526	18.1449	18.1332	14.6512	20.8649	25.6532	23.1296
GIMAP1	0.874356	0.765441	0.806825	3.02278	3.65115	2.82509	2.09085	2.04149	2.27895	2.2426	2.13939	1.76769	2.85316	3.87588	2.96945
RP11-249L21.4	10.0889	12.209	10.3698	27.7944	38.7213	35.5893	24.375	24.8922	26.83	20.4185	19.2934	23.7936	34.0126	49.5151	43.483
TMEM144	1.2508	2.27356	1.51983	5.27892	5.86643	5.11319	3.91781	3.8324	4.67584	3.67039	3.42557	2.97316	4.8207	5.85171	6.38832
TSPAN33	5.83923	6.35267	4.66459	13.5366	13.568	14.554	11.6778	12.9017	13.4148	11.9302	12.4658	9.75795	13.2567	14.8945	15.466
CHST7	1.67455	1.74794	1.75507	4.1299	3.80718	3.99336	3.02699	3.45409	3.69837	4.0819	4.041	2.35047	3.66306	4.81093	4.17427
RINL	11.3913	13.0163	12.3506	23.9218	26.2146	26.5006	22.0168	25.327	23.8887	24.127	29.6967	17.1486	30.4107	33.3583	37.5726
SNX10	14.8811	15.8769	15.4781	29.8239	34.261	33.711	29.1377	29.4911	25.2261	28.7102	36.337	24.7479	36.3021	38.122	40.9995
AASS	4.3527	4.31999	5.04796	9.88739	10.2287	10.6428	8.76946	8.62348	8.40058	9.83604	10.369	8.68257	11.4286	12.8843	13.0565
HLTF	16.2878	16.1927	17.9974	28.9671	32.9078	30.0193	25.9414	26.2401	25.0635	29.459	32.0334	26.0826	34.9779	35.4266	38.5804
B4GAT1	1.76314	2.16243	1.64155	3.90998	4.78551	4.10357	3.651	3.6205	3.59794	4.63142	4.71542	3.62224	4.83741	5.49528	6.24795
TRANK1	1.40833	1.83277	1.13067	4.86351	6.00914	5.25396	3.98169	4.68397	4.75161	6.88069	6.36589	4.10837	7.05489	8.13962	9.95655
CYP2R1	14.5512	15.2986	18.0011	26.8756	32.7697	31.1081	24.4121	22.412	25.0816	31.2668	31.9409	26.1851	35.5835	37.8748	42.2976
SGPP1	5.74864	5.57449	6.02392	11.362	12.9601	12.9897	9.85253	9.54226	10.096	12.9547	13.9844	9.94272	14.8465	16.5427	16.7337
CRHR1-IT1	18.2531	16.63	14.8959	30.0617	29.5957	33.4487	24.1784	23.956	25.351	33.0174	31.885	28.3279	37.7663	37.5224	41.9441
P2RY13	0.334021	0.325108	0.381265	1.38131	1.24412	1.44793	1.03361	0.9982	1.26902	1.35322	1.25032	1.20239	1.82405	1.713	2.13228
GNB5	8.28552	10.5765	9.99397	16.6686	19.0896	20.2492	17.457	13.8776	18.1848	20.1821	17.8021	16.9805	20.2951	23.4252	23.3589
PRSS12	0.0338877	0.051685	0.0151461	0.811999	1.08847	1.82154	0.843427	0.945535	1.19325	1.60979	1.13694	1.05426	1.3	2.88533	2.0855
PCSK5	0.337082	0.302797	0.345971	0.935817	0.627191	0.963554	0.643552	0.551473	0.571073	0.874865	0.599776	0.720596	0.898445	1.42752	1.12525
C11orf63	0.227462	0.139052	0.172309	0.741215	0.606525	0.739372	0.57624	0.465412	0.680511	0.542628	0.407292	0.819099	0.922468	1.06975	0.797323
ASIC1	4.45786	4.3919	4.57959	10.2107	8.48378	7.73987	8.92288	7.92557	9.60582	8.56286	7.9986	8.37394	11.836	13.0186	11.4588
PKIG	4.70827	3.66867	4.75251	10.5617	9.77999	9.94251	7.51937	7.59343	8.998	8.94976	7.74997	7.72236	12.4861	14.1807	11.9565
LEAP2	2.07023	1.78819	1.6392	3.09687	3.12186	2.94853	2.40395	2.54346	2.85471	2.35537	2.95594	2.77335	4.25991	4.44038	3.67752
SYT3	0.512498	0.496774	0.390366	2.00478	1.47458	2.27151	0.947667	1.61193	1.58618	1.57817	1.58415	1.23199	4.02786	3.63622	2.73457
ZNF630	0.684324	0.441604	0.510593	1.18323	1.00213	1.19749	0.731934	0.983248	1.10277	1.1416	1.25078	1.1398	2.24344	1.77266	1.67909
NEK3	12.7607	11.3863	10.8469	18.7537	19.0815	19.9535	19.0534	19.0848	19.1804	17.2656	20.7027	18.266	30.6591	24.0366	26.2453
C1orf56	1.38488	1.92171	0.967858	3.7226	3.10849	4.25543	3.02609	2.61769	2.52499	2.62728	3.48005	3.19706	5.45576	4.6468	4.6695
TSPAN31	10.6497	9.6654	8.82668	15.6611	15.8491	15.4524	10.7374	11.2942	12.2017	13.3648	16.0565	8.64702	23.6717	18.5547	22.3608
MAP2K6	1.12256	1.3328	1.35884	3.63736	3.67216	3.65762	2.05469	2.51126	2.15284	1.97331	3.39663	2.01628	5.74787	5.33377	5.82493
TMEM42	5.28856	4.79595	5.12191	9.51214	9.60594	9.95309	7.12747	8.24751	7.75603	7.733	7.77624	5.30091	12.4294	12.6708	12.9965
LMBRD1	14.8102	15.3119	17.098	23.868	25.725	24.9126	20.6805	21.4718	20.2749	23.2782	25.0238	18.0441	30.6046	29.3904	29.9186
FRG1HP	15.5713	15.8529	16.0789	27.5232	30.5512	28.4093	21.5585	21.225	20.3411	24.1904	23.9163	20.4658	33.7129	33.5148	32.1434
MICAL2	3.23703	2.86502	3.30486	5.81932	5.28119	5.1011	3.84038	4.90336	3.70781	5.28305	4.47883	4.14957	7.19996	7.11922	7.76134
TMEM140	0.5905	0.845692	0.851993	2.13296	1.45911	1.64208	1.1393	1.35272	1.04473	2.03521	1.82068	1.45349	2.23908	2.68181	3.54064
CDHR4	0.688401	0.518291	0.833354	2.97795	1.60973	2.37217	1.8768	1.79953	1.4043	2.77596	3.71397	2.72046	4.41885	3.87765	5.28698
SLCO4C1	6.33792	6.3492	6.43132	9.79335	10.0257	10.7823	8.22071	7.71795	8.44157	10.8934	12.9142	10.5614	14.673	14.182	17.1517
CLSTN3	6.60765	8.19048	8.02561	14.148	15.4314	14.1398	9.87453	9.76831	11.31	17.1116	18.5252	14.5829	24.4738	21.8614	28.2933
VAMP4	11.1406	13.4957	14.7489	17.2141	21.2991	19.3606	15.7017	14.2567	16.4297	20.775	25.9202	18.5428	28.4714	29.6315	32.0243
DGKA	21.57	24.9568	22.7883	36.6048	39.0845	33.6281	25.4198	25.9331	27.5505	34.326	44.7367	36.9611	48.3923	52.0296	57.3106
ZP3	8.53054	8.47216	10.0943	12.7268	13.5635	12.3269	9.46028	11.1783	10.1447	14.6521	13.8481	13.4674	18.0643	19.025	17.627
NUDT16	3.98378	4.86593	5.1249	7.102	7.01857	7.31496	5.70565	5.18177	6.51193	7.71476	7.60639	6.86058	9.51873	10.0038	10.244
TRAF1	2.37771	2.41618	2.47531	4.44573	4.75836	4.82225	2.8525	2.71383	3.78885	4.65978	4.87111	3.84733	6.72615	6.63716	6.819
TPBG	1.00219	1.14006	1.02874	2.7482	2.9385	3.03492	1.64519	1.61791	2.00384	3.63243	3.76553	2.56833	4.25673	4.89221	4.24621
CSF2RB	13.8151	13.6564	14.5003	20.3969	21.3364	21.8856	18.4336	18.8796	20.026	28.0408	27.954	18.9255	28.0322	32.5006	28.9526
NIT1	13.5466	15.8881	15.6923	20.6215	21.2105	22.3799	21.4755	20.0451	21.5208	26.4831	30.1391	20.1841	29.7204	31.6355	31.4912
MTMR11	10.5822	11.1546	11.7754	20.6043	20.3725	22.3278	16.2899	16.7749	19.3452	23.1308	24.0067	19.9752	29.3135	30.8005	29.8971
SPINT1	9.93422	9.93583	11.105	22.7024	22.5215	25.9101	21.5638	19.6315	22.9186	31.995	30.3474	25.5366	39.2591	43.5643	41.681
IQGAP3	5.86982	6.70719	6.36947	9.5982	8.54998	10.4232	8.62918	9.3148	9.56216	11.3133	12.2281	10.316	14.3986	16.0395	14.0854
FAHD2A	16.7439	18.385	19.3989	23.5143	23.1742	24.811	23.7039	27.1796	28.6916	29.8666	31.8361	23.1092	38.8731	45.5321	39.2972
TMEM205	23.3517	27.191	23.888	27.2356	31.7329	34.2536	30.0313	30.4077	32.6905	38.5803	39.4797	31.0823	50.2106	57.8813	48.8814
PECR	4.77744	4.9876	4.76983	8.4488	10.0641	10.8995	11.1809	10.8319	11.4037	15.3579	17.4943	12.0998	24.5346	28.0418	23.0483
PRRT4	0.860489	1.01362	0.841448	1.51321	1.60465	1.81675	1.62317	1.72555	2.16221	2.9881	2.3796	1.92349	4.00003	3.96274	3.40751
SLC27A1	7.20999	8.55715	8.50332	11.7574	12.5474	11.1428	12.2581	13.4713	14.6056	17.4714	15.849	13.6461	19.1744	23.503	20.1193
FZD2	1.53356	1.66057	1.53413	3.78826	4.91393	4.33689	4.58252	4.57278	5.02371	7.89037	6.20152	5.85703	9.26317	11.1332	9.03104
RND1	0.490479	0.628588	0.502504	1.44651	1.39274	1.21395	1.14351	0.989529	0.993498	2.18075	1.78616	1.88675	2.29415	3.26352	3.03578
BEX4	1.50816	1.44189	1.25883	3.91262	4.29914	3.72772	3.17457	3.42808	3.82759	5.42522	7.58739	6.92161	8.10046	10.2054	10.1555
CDS1	0.412244	0.433886	0.425973	1.1709	1.32284	1.4317	0.996798	1.28538	1.12471	2.05713	1.83239	1.88013	2.2657	2.4982	2.80961
CATSPER1	2.15663	2.2878	2.44712	4.85999	4.99106	4.92114	4.28518	4.73022	5.70087	7.61918	6.26471	7.12969	9.04523	9.07827	11.3843
ARHGEF25	1.97954	1.72822	1.5952	4.04426	5.45718	4.2954	4.65183	4.64113	5.7894	6.90075	6.41201	6.39466	7.32415	9.31727	10.3946
TMEM45A	5.8896	6.43655	5.76968	15.1526	16.7867	13.6929	12.6157	10.1958	13.6259	17.5958	20.0847	16.7133	21.2238	20.8629	25.5182
KIAA1107	0.358479	0.309888	0.376614	1.0111	1.1034	0.991992	0.739944	0.664245	0.758717	1.05596	1.11534	1.14053	1.64146	1.30816	1.65217
RP11-722G7.1	0.620817	0.587535	0.465583	1.30503	1.88018	1.05607	1.03318	0.922016	1.34309	1.34825	1.39258	1.52689	2.03904	1.93789	2.02017
IL23A	1.43146	2.1757	1.83574	4.72169	6.24865	6.17939	3.39971	3.57633	4.37218	5.57935	5.25783	5.2911	7.42217	7.61531	7.83571
UBE2L6	32.3917	32.972	31.4392	50.7279	52.95	51.2507	41.9757	42.1836	45.5859	51.7658	48.9195	47.6842	66.7898	69.6543	64.5296
KIAA1147	8.74996	9.27752	9.33007	15.6103	17.0131	16.3137	14.2062	14.0222	13.6608	14.8074	16.0005	13.3658	20.9552	22.0678	21.883
UACA	3.55357	5.62963	4.54182	13.0073	13.9483	13.6964	11.9909	12.3219	9.53733	11.5702	14.3358	12.8481	21.2995	23.512	23.2198
RP11-44F14.1	0.946005	1.21998	0.889531	3.22165	3.12024	3.18332	2.70526	2.78492	2.74094	2.87446	2.94087	2.72109	4.1293	4.54984	4.35318
KRCC1	16.6454	18.7548	17.3167	32.3128	36.0194	35.6829	31.6541	29.3806	30.3481	31.6985	38.8617	36.3808	44.8006	46.2385	48.1979
PDE8A	9.64426	9.45479	10.698	17.4656	18.5373	18.0748	17.6624	15.8778	16.5792	17.1328	19.5062	18.3578	21.2615	23.2575	21.8373
RALGPS2	5.43767	4.94513	7.15027	11.355	13.8301	10.7609	10.981	12.9091	10.9461	13.4334	11.9926	11.9939	14.4536	16.4261	14.4534
KCTD21	2.07472	2.3875	2.95518	4.1321	5.19618	3.75532	3.28865	4.48488	2.76736	4.65876	4.2493	4.32923	5.02802	6.10396	5.65412
SCAPER	5.62938	5.2914	5.68822	8.6795	9.46092	8.64493	8.00811	7.2724	5.83958	8.55568	10.1492	7.93631	10.2462	12.7259	11.3153
BTN3A1	2.93478	3.41268	3.86909	10.7754	10.3912	9.29336	5.65155	5.44073	5.13389	8.64261	9.65349	7.87003	12.9799	17.5708	14.3515
PLEKHG3	5.50135	7.75258	7.60591	11.5701	11.952	13.4769	9.51317	8.03233	7.81069	11.6676	12.5741	10.9799	15.4896	17.2495	14.4502
JRKL	5.57301	5.97863	6.61433	9.73978	10.9112	10.7838	6.78256	6.25095	5.69085	8.3517	9.82221	8.0453	11.2523	12.636	13.2396
FAM134B	1.45822	1.69014	2.49901	6.64774	6.94685	6.79161	3.34253	2.73585	2.72641	4.35796	4.89917	3.41121	7.87553	9.93653	8.87172
NEDD4	16.6556	16.3954	18.9265	33.9353	30.686	33.132	25.6778	23.2578	23.1939	24.8736	27.7652	25.6878	33.1443	37.1904	37.4557
NIPSNAP3B	2.80633	2.4513	2.60108	6.01646	4.97518	5.72071	3.11576	3.5424	4.23115	4.25797	4.96957	3.76433	5.94217	6.87682	5.97868
HHLA3	7.91943	7.19517	6.42852	20.9245	16.9597	19.4674	13.0443	12.2803	16.2891	16.6256	15.9675	18.35	22.6821	23.7656	23.8234
PHC1	5.00873	3.73312	3.99774	10.1117	9.18397	9.63219	6.11969	5.28472	6.85411	7.67281	7.5922	8.70619	10.6511	12.4804	10.2813
PLB1	3.74565	5.01241	3.1449	11.612	9.27763	8.98499	4.75359	5.1451	5.73356	8.31837	7.13273	8.67137	10.033	12.0981	10.5774
MICE	0.978571	1.96011	1.33589	4.05544	4.10001	3.89845	2.45168	2.92271	2.79127	3.3964	3.86306	3.94457	3.88675	6.02425	4.33002
NBPF8	2.05886	2.32453	1.93251	5.46254	5.13865	4.83028	3.21037	2.95251	3.50721	4.37129	4.69378	3.89959	5.28773	5.67528	5.20851
TMEM56	0.137657	0.193315	0.190894	0.809212	1.0887	0.850391	0.445334	0.420086	0.56125	0.690612	0.987545	0.571535	1.05219	1.24416	1.10051
RGS20	7.2408	9.29197	8.06725	16.9256	16.0961	13.8494	13.0211	10.5592	9.32899	10.9967	16.439	10.3446	19.1242	15.8817	19.9358
RNF150	0.0800261	0.080083	0.0816742	0.776495	0.676895	0.527469	0.416052	0.244524	0.494835	0.51221	0.870604	0.53513	0.803221	0.662697	0.763611
MCC	0.0749324	0.278199	0.0628004	1.40485	0.847186	0.869926	0.704481	0.455136	0.601615	0.908232	1.60523	0.965139	1.08172	1.42496	1.50571
TIGD4	0.325262	0.366868	0.414929	1.0743	1.07707	0.940231	0.609686	0.671489	0.655619	1.0561	1.37231	0.825508	1.18822	1.39323	1.52301
TMCC2	0.578549	0.515575	0.437208	1.56494	1.40794	1.4658	0.555389	0.701151	0.669728	1.61871	2.03102	1.24594	1.98784	2.0244	2.23863
KIAA1462	2.58501	2.66487	2.5024	4.69244	4.60146	4.60683	3.00869	2.97433	3.08318	4.53611	4.78257	4.18743	5.26096	5.50941	5.3426
ZSCAN30	5.24128	6.17499	4.77391	10.7884	11.774	11.6677	6.50612	6.49711	6.44462	10.5718	11.7205	9.31477	11.9162	14.554	14.9068
SMIM14	3.84308	3.419	5.61488	9.77617	12.4171	10.5548	6.29176	6.73712	6.6749	11.1705	11.1054	7.56478	12.604	13.4787	14.0072
SOX4	6.62421	6.92777	6.76923	11.1576	11.4667	11.1717	8.56	8.67496	8.56467	12.5138	11.2199	9.69213	12.2319	13.5784	12.717
GRAMD1B	3.53571	3.74854	3.74489	7.99841	6.72008	7.71306	4.38693	4.70493	4.74925	7.69099	6.95645	5.22681	7.50963	9.32735	8.99971
AGPAT4	1.38927	1.82862	1.64224	3.10698	2.59952	3.12448	1.82951	1.72557	1.42409	2.92255	2.76214	1.93086	2.99256	3.83664	4.20754
NBPF15	10.1654	9.18949	9.42753	20.9255	20.8572	23.949	11.3136	11.9902	10.4744	20.4366	23.4881	14.5754	22.2086	23.8598	25.6239
HABP4	3.34034	3.4021	3.25135	5.06254	5.20162	6.34232	3.20194	3.0969	3.33675	5.66719	6.00555	4.63726	6.74625	6.46043	6.65249
FAM171A2	0.681999	0.766688	0.600113	0.930094	1.02666	1.15857	0.630853	0.554319	0.712043	1.22932	1.4828	0.749397	1.44087	1.47846	1.40087
PEX11A	1.61246	2.2147	1.93953	3.21228	4.26563	3.97308	2.04559	3.22097	1.87887	3.09271	4.36719	2.88226	3.78196	3.12608	3.96577
CH17-472G23.4	0.161186	0.080123	0.0701088	0.922343	0.875311	0.954067	0.275417	0.244404	0.160398	0.452144	0.604594	0.504446	0.660261	0.929376	0.705901
NBPF9	11.474	10.9186	12.4485	25.2904	22.699	23.5357	14.927	13.2106	13.1085	20.0762	19.0359	18.9592	23.9968	22.3155	22.1537
TMOD2	3.17506	2.64159	2.97807	6.55048	5.48952	7.05215	3.69091	3.6052	2.79567	5.12725	5.25533	5.05416	6.87288	7.39384	7.24948
CAPRIN2	6.51451	5.68595	6.35344	13.0616	12.7636	16.2878	6.78769	6.71456	5.53316	9.86902	10.0705	11.6346	12.8765	12.4969	14.8607
RSPH3	2.87726	2.42823	2.33724	4.51541	5.0187	4.77128	2.1895	1.77009	2.16377	3.24201	3.61318	3.2835	4.9881	4.29498	5.42381
MAP3K12	3.14403	4.26127	6.30697	15.7205	12.5906	8.33382	3.3996	4.54406	4.04542	7.72395	10.3646	9.47466	12.3491	11.1492	14.8491
OPHN1	0.5342	0.745493	0.622228	1.15802	1.19703	0.963492	0.577013	0.685694	1.12547	0.673942	0.752679	1.28903	0.978847	1.44651	1.3751
OTX1	0.24876	0.435975	0.1968	0.81438	0.938966	0.725881	0.624562	0.43055	0.878648	0.560958	0.643096	1.01996	0.996607	0.928494	0.795875
DNM1P46	0.655325	0.605293	0.730259	1.60357	1.5671	1.80713	0.587961	0.894407	1.18034	1.17072	1.37023	2.1444	2.01298	1.92671	1.48701
SLITRK5	0.0188504	0.00950487	0.023467	0.117106	0.144385	0.143647	0.0606156	0.0383158	0.0579088	0.0887931	0.0978241	0.0880225	0.141512	0.135106	0.111068
DAB2	6.07542	5.79832	6.56202	16.5189	15.6547	16.8122	10.5921	10.2288	10.7258	12.2941	12.9248	14.0626	15.563	15.1214	13.9615
ZNF391	1.99546	2.09746	2.37943	5.68921	5.64086	4.85813	3.88594	3.53968	3.02189	3.45328	4.24034	4.42716	5.6582	5.27312	4.10465
HOXB7	2.03114	2.39141	2.01505	7.61568	8.33602	7.73888	3.80949	5.13857	3.02453	5.73366	5.01465	6.3254	4.86397	8.25136	4.93264
ZC2HC1A	1.83026	2.38997	1.97413	8.6428	8.66703	8.94843	6.24156	5.48936	3.98949	7.51389	5.54883	6.32676	6.37038	9.38289	7.91764
DMD	1.62559	1.10383	1.47403	4.06223	4.35624	4.59768	3.06508	3.21682	2.65603	3.40914	3.2217	3.72303	3.5468	4.78437	4.33113
XKR9	0.30833	0.233961	0.287343	1.05365	1.00456	0.868195	0.582987	0.612976	0.432194	0.671512	0.719475	0.707025	0.817971	0.871149	1.03325
CECR2	0.10499	0.243907	0.114241	1.26053	0.934338	1.10335	0.736226	0.501139	0.372556	1.03234	0.693101	0.691775	0.996832	1.07818	1.13552
ZNF608	1.04864	1.00927	0.806164	3.96677	3.20929	3.73985	2.79839	2.45787	2.05029	3.10239	2.96435	2.76414	3.53405	3.85281	3.35691
KCTD17	8.99602	8.73844	9.07574	18.1687	13.86	18.1354	12.6961	12.721	12.127	16.6176	14.5401	13.2307	16.172	17.9748	16.4268
TLR5	0.260767	0.447263	0.355299	2.20552	2.17798	2.79043	1.97853	1.14883	0.71599	1.6874	2.40361	2.82704	1.90899	3.04081	2.25236
GBP3	4.509	4.06466	4.58496	11.5126	11.1841	13.1429	11.2333	8.41015	8.1832	9.02815	12.983	11.5372	9.77529	10.265	11.7219
HEG1	1.72822	1.82281	2.66349	7.43083	7.21294	7.22551	4.71698	4.94255	4.60208	5.6808	7.77509	4.78812	4.79987	4.62021	5.86861
BTN2A3P	1.33036	1.37773	1.47341	5.16476	4.57072	4.392	3.35452	3.009	3.0076	3.87141	4.30522	3.02479	2.4901	2.94306	3.22702
BTBD9	3.49359	4.05302	4.57363	8.34752	9.04297	7.7764	5.69629	5.63777	5.43435	5.89687	7.61778	5.05397	6.48098	5.65548	6.58756
MSL3P1	2.42102	1.97132	2.29733	5.35522	5.21365	4.86617	3.27707	3.08184	3.79185	3.65416	4.28045	3.3409	4.10762	3.60914	3.40874
SYPL2	0.466945	0.371018	0.407805	1.57104	1.09108	0.92066	0.545403	0.754713	0.758568	0.625095	1.03882	0.796501	0.778079	0.820538	0.858964
NBEAL1	1.15921	1.87024	1.39728	3.84696	3.2384	3.1389	2.13203	2.16965	1.76989	2.96557	2.47044	1.47214	2.78522	3.36721	1.94849
2019-03-02	1.20067	1.39171	1.06149	5.06205	5.51799	5.17731	1.92739	3.08787	2.27146	2.74093	4.36101	2.65705	2.7786	6.16015	5.23254
TRPC1	1.30365	1.31675	1.48215	4.27928	4.53252	4.00166	3.22053	3.35495	2.15338	2.54367	4.04021	2.50204	4.33433	5.26384	4.80065
BST1	5.2524	5.52102	5.40471	11.8211	12.983	10.5837	8.86495	10.3405	8.1374	7.6329	8.96824	7.41393	10.5596	12.3133	11.8588
TMEM187	1.26988	2.34914	2.40724	3.82115	4.50521	3.39205	3.18191	3.8964	3.06786	3.2273	4.40926	1.88409	3.44721	4.07423	4.1947
TLDC1	3.39361	2.54014	3.34518	5.65843	6.17548	4.86722	3.38149	4.6276	4.5311	5.90144	5.19165	3.4146	6.22472	6.16595	5.93465
ARAP2	3.52664	2.5554	4.92966	7.85424	7.99032	8.44675	4.81172	5.37205	7.15705	8.47739	8.19918	5.53064	8.06442	8.18661	8.65184
PPP1R3C	0.100433	0.0683169	0.105166	0.946759	0.864937	0.634666	0.479435	0.467294	0.474742	0.808585	0.745398	0.538082	0.988376	0.783188	1.04225
CSPG4P11	0.016152	0.0388527	0.0571938	0.632475	0.555534	0.373844	0.226875	0.148303	0.324541	0.37133	0.293607	0.200462	0.527564	0.478547	0.471367
SLC25A30	10.0083	7.83547	8.76314	21.0899	23.4435	19.6021	15.4022	14.04	14.5542	19.2202	15.8669	14.1597	18.2023	16.064	18.6525
PLEKHA8	4.75608	4.54652	5.56038	9.13616	11.2691	10.0541	7.01018	7.12113	6.55328	8.48777	7.94209	7.30467	8.8453	8.52083	9.46267
LGR4	2.399	2.62423	3.00976	5.83528	7.4302	7.26139	5.06377	4.90713	5.34781	4.74997	5.2399	4.24231	6.19548	6.48408	6.37511
KIF13A	3.96487	4.81456	4.14522	10.4704	11.1472	10.7455	7.74128	8.09711	7.60617	7.94194	7.99053	6.99711	8.12254	9.27741	10.162
EPSTI1	0.5961	0.552711	0.389945	3.64132	3.75711	4.52368	2.25448	2.37703	2.33072	2.09451	2.34797	2.073	2.58088	3.75845	4.09261
ZBED3	2.53929	2.38053	2.65611	9.76163	8.54663	9.20789	7.49845	7.20345	6.94211	6.14323	5.07165	6.51904	9.21357	8.4148	10.0143
TTC9	1.65828	1.42449	1.30096	3.83439	3.03082	3.48546	2.642	2.89356	2.42587	2.45091	2.57725	2.55232	3.38305	3.25762	3.51034
PARP15	2.38274	1.90709	2.34013	7.711	6.48226	7.33753	5.03431	5.10217	4.96944	4.73388	5.3642	4.6541	6.47616	5.46891	6.14288
MFSD6	6.78472	5.18042	5.79518	17.7344	17.9875	19.9019	14.272	12.6281	14.7187	14.6497	15.2183	14.2136	14.4664	17.363	16.6691
ADAM22	2.96066	2.31888	2.99108	12.1492	13.3349	13.6945	9.86106	10.1042	9.70598	11.1703	11.5457	11.1189	11.0174	13.7988	13.5665
BAZ2B	12.5367	13.2338	16.1439	31.3394	34.5795	34.3086	27.3896	27.6758	26.1481	29.8306	28.0621	32.7665	29.741	29.8057	32.5685
MRAS	3.73169	4.40886	4.87053	16.4423	15.3416	15.7213	14.0741	13.0374	13.4349	14.2791	12.0031	14.8985	13.8722	15.5158	15.1261
PARP9	2.60494	2.88569	2.82524	7.68213	7.63511	7.48643	6.53077	6.47548	5.29159	6.21364	6.10887	5.90523	6.00179	6.74887	6.58415
RP11-568K15.1	4.47169	5.55127	5.04146	13.3657	14.8061	14.0572	11.9511	11.204	10.3622	10.338	9.37535	9.55128	10.6586	13.1925	12.1615
EXD2	4.145	3.94721	4.90835	9.53647	10.4098	10.4583	8.24726	9.51978	8.73098	8.78471	8.02575	7.2946	7.97639	9.81383	9.28559
USP40	8.3073	6.91987	9.46274	19.691	21.0394	19.7362	17.1922	18.5665	15.8562	16.5087	16.2094	11.4737	14.8263	16.7244	17.9727
RCAN3	3.12002	2.40799	2.80924	5.73008	7.01328	7.90219	5.45818	5.95031	5.55152	4.84152	5.06068	4.94828	5.87115	5.74668	6.76162
[truncated: 1,085 more rows]

## Sheet: Fig_1F__HALLMARK_INFLAMMATORY
Figure 1 C: Hallmark inflammatory response
position	gene_id	DMSO__primitive	35nM__primitive	1000nM__primitive	DMSO__committed	35nM__committed	1000nM__committed
1	RIPK2	0.17067	0.136886	0.155876	0.129852	0.140031	0.169642
2	NOD2	0.0118664	0.00107378	0.00725977	0.00290226	0.00231852	0.0105191
3	RGS1	0.0155807	0.00318824	0.00667672	0.00389868	0.00613532	0.010457
4	IFNGR2	0.38645	0.318698	0.337622	0.302785	0.303174	0.315588
5	CXCL6	0.00317106	0	0.00365027	0.00137942	0.00177672	0.00114781
6	RELA	0.15386	0.113234	0.127806	0.135846	0.133055	0.128642
7	LYN	0.344727	0.223674	0.20321	0.256964	0.209731	0.176661
8	RAF1	0.24335	0.223447	0.212191	0.224526	0.220159	0.203873
9	SLC7A1	0.150165	0.100054	0.0809143	0.137038	0.11563	0.0890824
10	HBEGF	0.0114336	0.0111135	0.00372887	0.0172302	0.00694811	0.00536481
11	CD69	0.37372	0.194358	0.187099	0.528189	0.144434	0.134158
12	ADM	0.0209238	0.0163123	0.0211467	0.0230866	0.00748088	0.00446548
13	BTG2	0.0529526	0.046896	0.0624271	0.0486858	0.0217749	0.0255611
14	KLF6	0.317611	0.306991	0.33461	0.281771	0.173536	0.221264
15	PTGER4	0.0624972	0.0619329	0.0618495	0.0485725	0.0335503	0.0344719
16	IL15RA	0.0274849	0.0282744	0.0360624	0.014083	0.0138078	0.0122495
17	IRF1	0.109599	0.116578	0.117574	0.0840344	0.0828463	0.0674519
18	PTGIR	0.0755844	0.09402	0.0727297	0.0279183	0.0469766	0.0351696
19	ACVR2A	0.0189042	0.019815	0.0143327	0.0068791	0.00422371	0.0100937
20	LCK	0.0665317	0.0675142	0.0458251	0.0107301	0.00893514	0.0110416
21	LY6E	1.59876	1.52186	1.43868	1.19421	1.20114	1.21148
22	SCARF1	0.159584	0.134391	0.118936	0.0456891	0.0424183	0.0377639
23	TAPBP	0.460264	0.463362	0.444772	0.35288	0.353506	0.33633
24	HAS2	0.00325732	0.0026171	0.00287143	0	0	0.000364662
25	AHR	0.114341	0.0831499	0.0867622	0.0384832	0.029934	0.0259791
26	ITGA5	0.0896626	0.0713788	0.0691841	0.0541411	0.0523647	0.0442772
27	RNF144B	0.0177944	0.0168735	0.0152225	0.0137745	0.0126542	0.0118679
28	LDLR	0.200923	0.202356	0.140869	0.167051	0.133689	0.12967
29	LCP2	0.19502	0.206358	0.154967	0.172621	0.159377	0.130724
30	ACVR1B	0.0389123	0.0444387	0.027747	0.0247195	0.0255585	0.0247158
31	EMP3	1.29581	1.31238	1.21224	1.14841	1.19172	1.21529
32	TLR1	0.0153261	0.0153847	0.0110662	0.00800192	0.00950174	0.010739
33	ICAM1	0.0138045	0.0132922	0.0139233	0.00649051	0.00611611	0.0136844
34	RTP4	0.0497516	0.0342989	0.0555276	0.0147962	0.0178001	0.0353781
35	NMUR1	0.00285828	0.00193459	0.00352887	0.000403485	0.000887389	0.00219367
36	HIF1A	0.144984	0.12358	0.152565	0.0955778	0.114839	0.123487
37	IFITM1	0.0392101	0.027442	0.0313245	0.00746487	0.0153418	0.0215817
38	ATP2C1	0.201385	0.200061	0.206548	0.168597	0.1794	0.18765
39	BST2	1.18535	1.31104	1.38145	0.417519	0.816359	1.05244
40	TNFRSF1B	0.104034	0.119284	0.120401	0.0458543	0.0650262	0.0759286
41	STAB1	0.133985	0.154547	0.157298	0.0411111	0.0545181	0.0854649
42	SCN1B	0.0787242	0.0836911	0.116431	0.00429829	0.00855502	0.0330984
43	GCH1	0.0411275	0.036923	0.0599896	0.0159001	0.0181978	0.026039
44	RASGRP1	0.0235117	0.0214182	0.0408821	0.0029573	0.00588173	0.0135557
45	NFKBIA	0.349674	0.366218	0.42073	0.3137	0.304271	0.337267
46	CD70	0.00467245	0.00656678	0.0105531	0.000966421	0.000408943	0.00640209
47	SELL	0.374787	0.468317	0.640819	0.236529	0.301989	0.444621
48	TIMP1	0.950654	1.0229	1.18411	0.775965	0.886593	1.04412
49	IL4R	0.0616976	0.0797228	0.0930327	0.0378058	0.0533288	0.0705637
50	IL18	0.20408	0.231851	0.258566	0.148746	0.170497	0.211625
51	CD40	0.0474632	0.0626256	0.0664539	0.0189943	0.0264253	0.0457564
52	CDKN1A	0.0395692	0.0634277	0.062021	0.0226888	0.0215078	0.0453605
53	ATP2B1	0.266226	0.359413	0.388208	0.221614	0.234497	0.298107
54	EIF2AK2	0.306355	0.393143	0.392424	0.270777	0.292013	0.303076
55	CALCRL	0.0276487	0.0542424	0.0694166	0.0123124	0.0222867	0.0260335
56	LPAR1	0.00226243	0.00574702	0.00821548	0.000979207	0	0.00243636
57	PDE4B	0.0104639	0.0262156	0.0312273	0.0102447	0.00772019	0.0104024
58	TNFSF15	0	0.00572596	0.00580844	0.00232281	0.000530559	0.00148059
59	IRAK2	0.00155055	0.00713212	0.00514186	0.000899526	0.000866096	0.00349691
60	GNA15	0.57264	0.687634	0.550976	0.532861	0.564407	0.593652
61	GNAI3	0.351313	0.366388	0.334271	0.33302	0.325257	0.362942
62	IL1A	0	0.0017282	0.00100163	0	0.00020859	0.00361816
63	P2RX7	0.0115905	0.0268015	0.0188497	0.0103599	0.0196259	0.0254743
64	PTAFR	0.0242127	0.0427447	0.0402286	0.0122704	0.0370847	0.0362008
65	ITGB8	0.00474099	0.00950135	0.0108977	0.00516457	0.00917128	0.00880833
66	IL18RAP	0	0.00181845	0.00406026	0.000726369	0.00138547	0.00315574
67	ADGRE1	0.00261358	0.0064803	0.00836987	0.00362582	0.00380565	0.00784315
68	SGMS2	0	0.00176098	0.00239523	0	0.00150681	0.0036568
69	CCL2	0.00587951	0.0152356	0.0244691	0.00179951	0.00834678	0.0341075
70	TNFSF10	0.0857555	0.14071	0.246517	0.0555889	0.135407	0.258631
71	CD48	0.355918	0.455426	0.508516	0.217312	0.335258	0.527493
72	IL18R1	0.0116818	0.0190144	0.0390433	0.00607593	0.00748223	0.0299053
73	ABI1	0.208846	0.207797	0.245413	0.186153	0.202378	0.243133
74	IL10RA	0.00774289	0.00348156	0.0181784	0.00498822	0.0106855	0.0118166
75	IRF7	0.0462153	0.0288873	0.0650121	0.0370562	0.0417821	0.0564741
76	SLC7A2	0.00203103	0	0.00254843	0	0.00101256	0.00156126
77	NMI	0.567721	0.526458	0.616178	0.507795	0.528969	0.589583
78	LAMP3	0.00233494	0.00151754	0.00508441	0.000242559	0.00160556	0.00327307
79	GABBR1	0.0256113	0.0223178	0.0464406	0.00741544	0.0174846	0.024418
80	EDN1	0.00502473	0	0.00967749	0	0.000505237	0.00129468
81	KCNJ2	0.0027223	0.00285901	0.0085362	0.00135394	0.000518996	0.00094612
82	CXCL11	0	0.00195791	0.00934416	0	0.00058353	0
83	TPBG	0.00262091	0.00732508	0.045396	0	0.00049004	0.0045971
84	EBI3	0	0.00158763	0.0106337	0.000454875	0	0.0018709
85	SPHK1	0.0492522	0.0456615	0.128257	0.0343742	0.0359701	0.0587057
86	TLR3	0.0044275	0.00642057	0.0208277	0.00144571	0.0019433	0.00668134
87	IL15	0.00769252	0.0106463	0.0289204	0.00224328	0.00248226	0.00756329
88	IL1R1	0.00280507	0.0040592	0.011058	0.00189477	0.000755096	0.00525483
89	GPC3	0	0.00397792	0.0261739	0.000220101	0.00236395	0.0108053
90	HRH1	0	0	0.00357341	0	0.000598616	0.000988885
91	CMKLR1	0	0	0.00624417	0.000895259	0.000871193	0.00136777
92	ICOSLG	0.00817345	0.0142093	0.0251897	0.0137714	0.0121761	0.0148501
93	RGS16	0.0017251	0.00306956	0.012771	0.00951481	0.00531234	0.0100938
94	CCR7	0	0	0.00161206	0.00179105	0.000778176	0.00135121
95	SLC28A2	0	0	0.00202842	0.00252139	0.00144951	0.00318956
96	KIF1B	0.0330025	0.0311129	0.0449034	0.043596	0.0370528	0.0561694
97	SLC4A4	0	0.0026067	0.00392959	0.00382994	0.00226244	0.00526197
98	FZD5	0.00319812	0.00743428	0.0142313	0.00881428	0.00898288	0.014057
99	TNFAIP6	0	0	0.0027418	0.000658406	0.0015046	0.00274936
100	MMP14	0	0.00225194	0.00533336	0.00106759	0.00330773	0.0100914
101	AXL	0.00635888	0.0126068	0.0296131	0.00648112	0.0317759	0.0578777
102	P2RX4	0.0913236	0.110447	0.108708	0.101546	0.122061	0.122937
103	CCL5	0	0.00862924	0.00491979	0.00787972	0.00805641	0.00708891
104	NLRP3	0.0109478	0.0236507	0.019121	0.0203553	0.0214369	0.0212042
105	BEST1	0.00359049	0.0432506	0.0209314	0.0200848	0.0303281	0.0212326
106	INHBA	0	0.00550835	0.00109056	0.00130753	0.00311119	0.00223356
107	PVR	0.0302901	0.0673918	0.041479	0.0391779	0.0411192	0.035302
108	NAMPT	0.179708	0.210619	0.200859	0.184014	0.196999	0.184837
109	SRI	1.06187	1.09967	1.11115	1.10291	1.08114	1.05084
110	NFKB1	0.0895469	0.131303	0.151576	0.135022	0.126169	0.129129
111	SLC11A2	0.0417488	0.0669998	0.0828637	0.0724932	0.0690946	0.0686751
112	KCNA3	0	0.00327314	0.00527791	0.00466827	0.00499914	0.00332068
113	C3AR1	0.00208024	0.00199173	0.00761769	0.0166055	0.0195991	0.0109363
114	ITGB3	0	0	0	0.00247526	0.00282353	0.00103305
115	CLEC5A	0.00380493	0	0	0.0228672	0.0193411	0.00567496
116	ABCA1	0.00439087	0.00364376	0.00384506	0.0183464	0.0135641	0.00751418
117	IL7R	0	0	0	0.001211	0.000800851	0.000482099
118	PROK2	0.00300093	0	0	0.00720469	0.00543674	0.00509497
119	MXD1	0.0138431	0.00812264	0.0128068	0.0340243	0.0207503	0.022996
120	MYC	0.788629	0.733008	0.713719	1.17618	0.923622	0.928164
121	OSM	0.0405556	0.0168714	0.0140244	0.253186	0.0825923	0.0673087
122	PTGER2	0.0485468	0.0606538	0.0591564	0.133941	0.0836899	0.0659722
123	CXCL8	0	0.00634556	0.010957	0.0301452	0.0162678	0.0212899
124	GP1BA	0	0.00160954	0.0016192	0.00329136	0.00287342	0.00438117
125	CSF3R	0.129028	0.194313	0.195278	0.223164	0.2132	0.241775
126	F3	0	0.00166589	0.0042016	0.00495648	0.00583372	0.00624642
127	IL2RB	0	0	0.0013067	0.00303293	0.00255478	0.00336576
128	P2RY2	0.00636992	0.00485551	0.0097442	0.0200876	0.0166917	0.0203079
129	SLC31A2	0.0152312	0.0115483	0.0182961	0.0383189	0.03634	0.0437011
130	CYBB	0	0	0.00162602	0.013236	0.0079307	0.0119768
131	CSF1	0.00427993	0.00255073	0.00433297	0.0184771	0.0160981	0.014782
132	CD82	0.250437	0.247638	0.29836	0.364037	0.34783	0.341835
133	ICAM4	0.081768	0.141806	0.173089	0.319827	0.301827	0.296453
134	EREG	0.00208024	0.00960833	0.0104734	0.038669	0.0347484	0.0377272
135	GPR183	0	0.00261278	0	0.0372095	0.0357741	0.0396209
136	ADORA2B	0.0225084	0.0327076	0.023678	0.0611319	0.0670154	0.0658966
137	CD55	0.0884886	0.0745447	0.128068	0.199866	0.254757	0.286022
138	PLAUR	0.0511153	0.0842369	0.0690668	0.0936565	0.111448	0.154982
139	CCRL2	0.0204994	0.0321752	0.0253459	0.0347318	0.0342822	0.0500148
140	CHST2	0.0131274	0.0273499	0.0564668	0.0866255	0.0944217	0.151069
141	TLR2	0.0046545	0.00490925	0.0106223	0.0128314	0.0119649	0.0221178
142	C5AR1	0	0	0	0.00277446	0.00251075	0.00847316
143	IL1B	0.186553	0.157996	0.182977	0.229831	0.283565	0.36704
144	LIF	0.00269983	0	0	0.0192608	0.0225234	0.0337883
145	CD14	0	0	0	0.00420296	0.00291242	0.00712402
146	GPR132	0.00279472	0.00121994	0.00203747	0.00491275	0.00433041	0.00693769
147	PSEN1	0.0623965	0.0506032	0.0539555	0.0654518	0.0737201	0.0719561
148	TNFSF9	0	0	0	0.000429627	0.00138361	0.000830581
149	IFNAR1	0.145003	0.149291	0.133067	0.141761	0.158827	0.151349
150	PTPRE	0.0999	0.124415	0.087529	0.112276	0.112352	0.117583
151	RHOG	0.833307	0.888737	0.719506	0.937378	0.925359	0.84033
152	SEMA4D	0.0735429	0.0747186	0.0533594	0.0978022	0.082804	0.0629614
153	PIK3R5	0.0260242	0.0244254	0.0184223	0.0293491	0.0278886	0.0234589
154	ATP2A2	0.18984	0.18088	0.134109	0.211352	0.206686	0.169157
155	ADRM1	0.785519	0.712864	0.592495	0.751541	0.75986	0.720057
156	DCBLD2	0.0445461	0.0247601	0.0210056	0.0378299	0.0338101	0.0434222
157	SLC31A1	0.0805708	0.0710741	0.055378	0.0659464	0.07006	0.0865758

## Sheet: Fig_1F__HALLMARK_TNFA_SIGNALING
Figure 1 C: Hallmark TNFA signaling
position	gene_id	DMSO__primitive	35nM__primitive	1000nM__primitive	DMSO__committed	35nM__committed	1000nM__committed
1	SGK1	0.0104297	0.00510794	0.0113433	0.00887763	0.00827284	0.0210563
2	CCL2	0.00587951	0.0152356	0.0244691	0.00179951	0.00834678	0.0341075
3	RHOB	0.00269983	0.00592264	0.00724127	0.00416057	0.00391946	0.0104835
4	IL1A	0	0.0017282	0.00100163	0	0.00020859	0.00361816
5	SLC2A6	0.0870293	0.0937797	0.0770558	0.0661151	0.0846323	0.124093
6	PTX3	0.0181442	0.0224582	0.0117032	0.00673029	0.0146486	0.0381237
7	PTPRE	0.0999	0.124415	0.087529	0.112276	0.112352	0.117583
8	IER3	0.0203347	0.0270125	0.0166812	0.0316992	0.0133719	0.0243924
9	PLAU	0.0241031	0.0332672	0.027303	0.0371549	0.0274333	0.0341538
10	NR4A2	0	0.00273933	0.000833175	0.00391243	0.00112001	0.00192828
11	CCL5	0	0.00862924	0.00491979	0.00787972	0.00805641	0.00708891
12	REL	0.135068	0.195913	0.168758	0.182301	0.177405	0.159024
13	INHBA	0	0.00550835	0.00109056	0.00130753	0.00311119	0.00223356
14	NAMPT	0.179708	0.210619	0.200859	0.184014	0.196999	0.184837
15	PDLIM5	0.0786807	0.110076	0.102043	0.0925553	0.104465	0.0897304
16	NFKB1	0.0895469	0.131303	0.151576	0.135022	0.126169	0.129129
17	TSC22D1	0.324126	0.354077	0.467701	0.371521	0.346507	0.41566
18	ICOSLG	0.00817345	0.0142093	0.0251897	0.0137714	0.0121761	0.0148501
19	GEM	0	0.00271008	0.00678795	0.000220101	0.000576584	0.00184251
20	IFIT2	0.00551702	0.028462	0.0403072	0.0115687	0.013385	0.020241
21	ATF3	0.00216947	0.0176663	0.0288947	0.00486933	0.00782672	0.0183623
22	TANK	0.15102	0.205262	0.245845	0.155943	0.162201	0.215537
23	JUN	0.00275974	0.0386519	0.0735422	0.0201363	0.0271902	0.0553407
24	BTG3	0.154885	0.187782	0.218474	0.146054	0.162073	0.216494
25	KLF10	0.0534996	0.0677644	0.0924674	0.0376983	0.0521552	0.0849932
26	PHLDA2	0.0536319	0.0891256	0.228568	0.0302468	0.0677659	0.2177
27	SDC4	0.0147376	0.0147729	0.0250599	0.0107571	0.0174836	0.0268804
28	LITAF	0.378895	0.395093	0.565049	0.332777	0.450534	0.600847
29	CD83	0.0833257	0.0754572	0.109037	0.0802604	0.0958852	0.106225
30	BTG1	0.42144	0.391349	0.512254	0.391808	0.399732	0.515309
31	DDX58	0.0139447	0.0119851	0.0211603	0.0105775	0.0127788	0.0190423
32	DNAJB4	0.0270425	0.0189586	0.0461683	0.0202999	0.0229689	0.0352595
33	JAG1	0.00526477	0.00204126	0.0114565	0.00139953	0.00417098	0.00647298
34	SPHK1	0.0492522	0.0456615	0.128257	0.0343742	0.0359701	0.0587057
35	ID2	0.322993	0.30518	0.509015	0.282099	0.247291	0.29536
36	CXCL11	0	0.00195791	0.00934416	0	0.00058353	0
37	ZBTB10	0.0272431	0.0341589	0.0409429	0.0286595	0.0269419	0.0270217
38	PLK2	0.0101071	0.0212782	0.0426768	0.00401336	0.00428858	0.00645897
39	TIPARP	0.0741523	0.0657909	0.134432	0.0270201	0.0292275	0.0409201
40	DUSP1	0.104348	0.0901814	0.138233	0.0663789	0.0520344	0.0648737
41	SOCS3	0.03523	0.0318587	0.0423524	0.0227275	0.0121261	0.0227414
42	CXCL3	0.0321071	0.026523	0.0398427	0.0219968	0.0173137	0.0260645
43	GCH1	0.0411275	0.036923	0.0599896	0.0159001	0.0181978	0.026039
44	F2RL1	0.0712659	0.0726272	0.10737	0.0171937	0.0294576	0.0400743
45	DUSP4	0.0376812	0.0575047	0.0761619	0.0106956	0.010917	0.0226504
46	NFKBIA	0.349674	0.366218	0.42073	0.3137	0.304271	0.337267
47	BIRC3	0.016704	0.0246821	0.0379366	0.0086796	0.0121703	0.0191933
48	PDE4B	0.0104639	0.0262156	0.0312273	0.0102447	0.00772019	0.0104024
49	ACKR3	0.00169262	0.00381571	0.00361281	0.000772829	0.00120969	0.00139176
50	ATP2B1	0.266226	0.359413	0.388208	0.221614	0.234497	0.298107
51	MARCKS	0.174833	0.287617	0.331102	0.109456	0.156647	0.240174
52	NFKB2	0.0186085	0.0273602	0.0287479	0.0107154	0.0148134	0.0230414
53	IL18	0.20408	0.231851	0.258566	0.148746	0.170497	0.211625
54	CDKN1A	0.0395692	0.0634277	0.062021	0.0226888	0.0215078	0.0453605
55	IL6ST	0.0371886	0.043674	0.0419796	0.0220375	0.0240891	0.031459
56	TRIP10	0.0803011	0.0840259	0.0751877	0.030359	0.0373685	0.0514747
57	PLPP3	0.00803473	0.00898647	0.00795206	0.00120305	0.00158274	0.00217424
58	EFNA1	0.0236356	0.0302356	0.0230176	0.0030621	0.00181927	0.00704732
59	NINJ1	0.294482	0.338674	0.303899	0.177373	0.18389	0.195304
60	TNC	0.00221572	0.00372238	0.00270393	0	0.000336115	0
61	DRAM1	0.167632	0.194483	0.188672	0.0970392	0.103567	0.092976
62	SNN	0.0400019	0.0489289	0.0509831	0.0291354	0.0460482	0.0398903
63	BIRC2	0.122722	0.138448	0.140928	0.107324	0.121657	0.125116
64	BCL2A1	0.0174882	0.0423178	0.0510387	0.0101971	0.0263694	0.0273765
65	SPSB1	0.00429295	0.0220132	0.0187661	0.00214634	0.00367595	0.0091675
66	NFE2L2	0.254414	0.321002	0.292685	0.237805	0.249154	0.272853
67	PMEPA1	0.00861011	0.0178005	0.01421	0.00942726	0.00791962	0.0128511
68	PANX1	0.0180663	0.0250893	0.023896	0.0165813	0.0153632	0.0240981
69	TRAF1	0.00500911	0.00751632	0.00670807	0.00316672	0.003845	0.00886534
70	ICAM1	0.0138045	0.0132922	0.0139233	0.00649051	0.00611611	0.0136844
71	RIPK2	0.17067	0.136886	0.155876	0.129852	0.140031	0.169642
72	SLC16A6	0.00222846	0.0011461	0.000890943	0.000465955	0.00145493	0.00162714
73	PHLDA1	0.00281108	0	0.000713431	0.000880322	0.00273461	0.00178829
74	TNFAIP3	0.00832335	0.00320535	0.00503375	0.00681584	0.00934343	0.00623851
75	RELA	0.15386	0.113234	0.127806	0.135846	0.133055	0.128642
76	B4GALT1	0.107283	0.0716321	0.090199	0.0886223	0.0917335	0.0952919
77	CXCL6	0.00317106	0	0.00365027	0.00137942	0.00177672	0.00114781
78	KLF4	0.0211297	0.00676478	0.025825	0.0088182	0.0147518	0.0171068
79	EDN1	0.00502473	0	0.00967749	0	0.000505237	0.00129468
80	IFIH1	0.0522269	0.0267951	0.066444	0.0252764	0.024542	0.0283299
81	KLF2	0.00375215	0	0.00248377	0.00336997	0.000289672	0.00276092
82	CYR61	0.0115156	0.0019468	0.00428671	0.00288088	0.00366064	0.00532389
83	IFNGR2	0.38645	0.318698	0.337622	0.302785	0.303174	0.315588
84	RELB	0.0449454	0.0223382	0.0255332	0.0248266	0.0187962	0.0190942
85	RCAN1	0.0337928	0.0187173	0.0206489	0.022906	0.0159024	0.0210778
86	CEBPB	0.344028	0.275191	0.282444	0.299302	0.250123	0.271736
87	BHLHE40	0.0776862	0.0449721	0.0496483	0.057634	0.0316625	0.0277571
88	CCNL1	0.310991	0.283354	0.279475	0.313668	0.260852	0.240134
89	AREG	0.017328	0.0108493	0.0169311	0.0207975	0.00965007	0.00936209
90	FOSB	0.0134915	0.00876184	0.0166843	0.012481	0.00785994	0.00404132
91	BTG2	0.0529526	0.046896	0.0624271	0.0486858	0.0217749	0.0255611
92	KLF6	0.317611	0.306991	0.33461	0.281771	0.173536	0.221264
93	PTGER4	0.0624972	0.0619329	0.0618495	0.0485725	0.0335503	0.0344719
94	DENND5A	0.0803039	0.0722482	0.0772071	0.0639825	0.0563457	0.0579699
95	SMAD3	0.0501993	0.0425456	0.0504715	0.0342022	0.0244543	0.023681
96	IL15RA	0.0274849	0.0282744	0.0360624	0.014083	0.0138078	0.0122495
97	IRF1	0.109599	0.116578	0.117574	0.0840344	0.0828463	0.0674519
98	NFAT5	0.0866419	0.0750497	0.0793498	0.0635503	0.0670444	0.0606673
99	ETS2	0.440367	0.387023	0.357137	0.302169	0.270443	0.246143
100	GADD45A	0.213262	0.194715	0.169638	0.151388	0.118327	0.131795
101	BCL3	0.0275713	0.0356683	0.0220915	0.0101869	0.00902373	0.010484
102	TNFAIP2	0.0672916	0.0708484	0.0306606	0.0200968	0.0192209	0.0158681
103	CLCF1	0.00739647	0.00871517	0.00487751	0.0046609	0.00381759	0.00325193
104	NFKBIE	0.0922638	0.100327	0.0787296	0.0760805	0.0757396	0.0627721
105	CXCL2	0.0350386	0.0373824	0.0298026	0.0311594	0.024903	0.0226114
106	LDLR	0.200923	0.202356	0.140869	0.167051	0.133689	0.12967
107	SLC2A3	0.0538666	0.0749531	0.0368276	0.0511981	0.0407734	0.0481857
108	PER1	0.0179839	0.0250078	0.0115337	0.0275544	0.0208398	0.0134238
109	MAP2K3	0.210115	0.210001	0.177683	0.235027	0.199576	0.178028
110	HBEGF	0.0114336	0.0111135	0.00372887	0.0172302	0.00694811	0.00536481
111	B4GALT5	0.073943	0.0688773	0.0453167	0.0839597	0.0589751	0.0547934
112	TNIP2	0.288039	0.272551	0.215419	0.271641	0.267088	0.216054
113	TAP1	0.129037	0.124817	0.0886953	0.0917425	0.0888742	0.0975141
114	TRIB1	0.0337536	0.0202855	0.0111618	0.0132838	0.0120867	0.00822064
115	DUSP5	0.0108806	0.00343921	0.00147632	0.0085626	0.00343417	0.00315008
116	RNF19B	0.0188986	0.00800321	0.00421375	0.0138298	0.0106395	0.00543749
117	IER5	0.0312389	0.018448	0.00915566	0.0203299	0.0180574	0.0159833
118	PFKFB3	0.0390932	0.0354494	0.0335519	0.0364374	0.0347527	0.0361417
119	EIF1	2.79936	2.74568	2.64131	2.73401	2.71488	2.74218
120	TNIP1	0.352381	0.337396	0.302805	0.316202	0.341903	0.349066
121	FOSL2	0.0489334	0.0393706	0.0261026	0.0424104	0.045616	0.0486714
122	FJX1	0.0260743	0.0179993	0.00941202	0.0251992	0.0211042	0.0218815
123	GADD45B	0.0329886	0.0209207	0.0141058	0.0360615	0.0295746	0.0295397
124	CFLAR	0.233445	0.198352	0.165737	0.243061	0.213921	0.200699
125	SOD2	0.169751	0.130875	0.087405	0.182315	0.157755	0.123635
126	MAP3K8	0.103002	0.091569	0.0538957	0.131783	0.117509	0.0951646
127	MCL1	0.205479	0.195598	0.135401	0.297527	0.240638	0.18685
128	KDM6B	0.030482	0.018981	0.0139813	0.042284	0.0333333	0.0312466
129	YRDC	0.0305683	0.0196433	0.0125261	0.0530803	0.0274867	0.0254174
130	ZFP36	0.0796945	0.0610513	0.0620619	0.118832	0.0611231	0.0568783
131	DUSP2	0.128924	0.0954378	0.0944137	0.20267	0.0836931	0.083454
132	CD69	0.37372	0.194358	0.187099	0.528189	0.144434	0.134158
133	EHD1	0.0827395	0.0673714	0.0695387	0.102554	0.0811548	0.0633215
134	STAT5A	0.201519	0.181213	0.198442	0.233394	0.202842	0.190118
135	EGR2	0	0	0.00131339	0.00956011	0	0.0018725
136	EGR1	0.0262123	0.00694651	0.0192782	0.286548	0.0600173	0.0777426
137	MYC	0.788629	0.733008	0.713719	1.17618	0.923622	0.928164
138	MXD1	0.0138431	0.00812264	0.0128068	0.0340243	0.0207503	0.022996
139	CEBPD	0.00562595	0.0082016	0.017838	0.109224	0.04756	0.0627427
140	IER2	0.243927	0.28734	0.270867	0.594006	0.383388	0.379695
141	EGR3	0	0	0	0.00368495	0.00143698	0.000907325
142	JUNB	0.0851415	0.0876407	0.0566664	0.345778	0.173931	0.130007
143	FOSL1	0.0199572	0.0247043	0.0156226	0.0406429	0.0248714	0.0229296
144	FUT4	0.0214996	0.0384351	0.0194433	0.0676143	0.0489001	0.0450212
145	SAT1	0.332724	0.38075	0.30615	0.493924	0.517193	0.499821
146	KLF9	0.00189898	0	0	0.00468628	0.00350001	0.0049997
147	GPR183	0	0.00261278	0	0.0372095	0.0357741	0.0396209
148	CSF1	0.00427993	0.00255073	0.00433297	0.0184771	0.0160981	0.014782
149	IL7R	0	0	0	0.001211	0.000800851	0.000482099
150	ABCA1	0.00439087	0.00364376	0.00384506	0.0183464	0.0135641	0.00751418
151	TNF	0	0	0.00112671	0.00709539	0.00461667	0.00175499
152	VEGFA	0.0122253	0.0124458	0.0135889	0.0232308	0.0235799	0.0157098
153	SERPINB2	0	0	0	0.00710236	0.00708553	0.00279147
154	NFIL3	0.00786734	0.00825333	0.00808191	0.0140478	0.0185223	0.0118274
155	LAMB3	0	0.00180583	0	0.00327518	0.0080374	0.00427897
156	TNFSF9	0	0	0	0.000429627	0.00138361	0.000830581
157	IRS2	0.0443166	0.0356272	0.0401611	0.0530653	0.0588901	0.064989
158	LIF	0.00269983	0	0	0.0192608	0.0225234	0.0337883
159	PLEK	0.177035	0.169126	0.160272	0.27098	0.302544	0.348377
160	G0S2	0	0	0	0.00294811	0.00474263	0.00661686
161	IL1B	0.186553	0.157996	0.182977	0.229831	0.283565	0.36704
162	KYNU	0.00886306	0.00697259	0.0105753	0.0108844	0.0110834	0.0221219
163	MSC	0	0	0.000991204	0.000947938	0.00224066	0.00572863
164	CD44	0.407048	0.436913	0.504354	0.457054	0.555983	0.764228
165	CCND1	0.00467245	0.011602	0.0217006	0.0166322	0.0224799	0.0410604
166	PLAUR	0.0511153	0.0842369	0.0690668	0.0936565	0.111448	0.154982
167	CCRL2	0.0204994	0.0321752	0.0253459	0.0347318	0.0342822	0.0500148
168	PPP1R15A	0.177491	0.182836	0.194523	0.229298	0.19435	0.230025
169	TUBB2A	0.009756	0.0100959	0.0194659	0.0460033	0.0306232	0.0674393
170	TLR2	0.0046545	0.00490925	0.0106223	0.0128314	0.0119649	0.0221178
171	TGIF1	0.0493292	0.0577469	0.101268	0.145911	0.149912	0.201958
172	TNFAIP8	0.18897	0.169655	0.235278	0.290366	0.296517	0.331445
173	SQSTM1	0.339481	0.314902	0.380449	0.397683	0.394319	0.43246
174	GFPT2	0	0	0.00120584	0.00219344	0.00175539	0.00188095
175	F3	0	0.00166589	0.0042016	0.00495648	0.00583372	0.00624642
176	SERPINB8	0.0137236	0.019139	0.0609348	0.0630162	0.0709641	0.0909903
177	NR4A1	0	0	0.00354847	0.00159156	0.00222187	0.00461378
178	PNRC1	0.243874	0.241057	0.388231	0.289185	0.336929	0.428527
179	TNFAIP6	0	0	0.0027418	0.000658406	0.0015046	0.00274936
180	BCL6	0	0	0.00664162	0.00235974	0.00519175	0.0043066
181	IL23A	0.00759937	0.00277393	0.0102329	0.0080136	0.0099046	0.00883798
182	HES1	0.015584	0.00868817	0.0308537	0.0184713	0.0134731	0.0269174
183	MAFF	0.0181613	0.00833878	0.0266018	0.0236013	0.0170668	0.0202184
184	CXCL1	0	0	0.00382021	0.00427623	0.0021129	0.00228794
185	ZC3H12A	0.0115998	0.0112745	0.0170974	0.0182548	0.015854	0.0132649
186	PTGS2	0	0	0.00457266	0.00969777	0.00463674	0.00379066
187	FOS	0.0535365	0.081069	0.143906	0.15504	0.0744747	0.0762998

## Sheet: Fig_3A_sgEPCR_sig_genes
Figure 4B_transcriptome AML5 sgAAVS1 vs sgEPCR exposed to DMSO or UM171 (24h)
gene_id	sgAAVS1_DMSO_1	sgAAVS1_DMSO_2	sgAAVS1_DMSO_3	sgAAVS1_U24_1	sgAAVS1_U24_2	sgAAVS1_U24_3	sgEPCR_DMSO_1	sgEPCR_DMSO_2	sgEPCR_DMSO_3	sgEPCR_UM171_1	sgEPCR_UM171_2	sgEPCR_UM171_3
PCNXL2	8.93109	9.85046	8.99318	10.5084	10.8631	10.3041	2.00153	3.95923	3.24658	7.78191	5.7233	11.1915
GPAT3	14.2402	16.0773	16.603	17.6428	19.7417	21.3448	1.60812	4.0257	4.1198	17.9374	10.3808	18.874
RSAD2	1.71542	2.06209	2.54161	3.38503	3.07604	2.43392	0.216041	0.50317	0.497625	3.3426	1.88795	2.93286
SYNJ2BP	1.76596	2.96601	2.18733	4.97567	4.49268	3.49689	0.338004	1.17849	0.833761	4.1848	1.56473	3.08604
GPR65	3.69686	3.86861	4.32811	10.292	10.6826	9.07195	0.695753	1.31686	0.97019	6.61196	5.98248	5.50313
GLIPR1	13.8393	12.7513	12.2043	27.999	29.7441	27.7496	1.1862	2.49477	1.71311	13.2891	9.27458	14.4012
LTBP2	0.379187	0.142372	0.373219	0.608057	0.701294	0.63394	0.0112386	0.155914	0.141293	0.245343	0.178376	0.532065
OAS3	0.0995722	0.167727	0.291392	0.692353	0.821628	0.800362	0.0860634	0.0773441	0.121341	0.37838	0.110867	0.735621
TRBV7-3	6.70273	7.95406	9.50006	16.2746	21.617	17.2701	1.42514	3.88378	6.61323	16.8662	3.06677	17.0573
OXER1	1.27496	1.80716	1.98815	3.56068	3.43753	3.38967	0.601175	1.49537	1.25323	2.56688	0.776984	3.09221
ASB2	6.83889	7.03144	6.88896	14.7033	14.735	13.4707	1.30963	4.16975	3.40567	12.1137	2.61809	13.2382
C19orf38	15.004	15.9447	17.3656	38.9627	40.8787	43.0579	1.86082	7.45995	7.0723	30.7092	11.165	33.1123
HECW2	1.72758	1.23883	1.75908	4.26799	3.07018	6.5802	0.0247752	0.036576	0.0462807	2.61646	1.37743	4.5818
FAAHP1	5.25413	4.12074	3.74301	12.6068	9.76165	14.5478	1.77168	2.20523	2.88644	9.54563	5.05818	7.48191
F13A1	1.30459	0.928903	1.37137	4.48354	4.35878	5.31839	0.257669	0.505548	0.527474	3.27612	0.58417	1.95987
LIMA1	6.82786	7.68798	8.3684	20.1862	18.4595	20.121	1.04024	2.42488	2.50338	11.4815	6.11781	10.3542
PSKH2	2.88906	3.07596	3.20735	7.29492	6.78894	8.23908	1.10816	2.38246	2.11475	4.94657	3.3529	5.0556
ARHGAP18	5.81586	8.72257	6.94815	19.1859	18.815	19.0595	3.132	6.12535	6.4692	12.247	8.00159	11.8768
ME1	8.80145	11.1044	9.62178	31.4015	29.6909	30.4009	4.51835	8.41185	8.71197	17.9386	10.3733	17.6293
SLC7A7	0.657031	0.872468	0.34994	5.42465	6.11342	5.8985	0.0785479	0.379939	0.576827	3.29086	1.02868	3.53338
EPSTI1	0.5961	0.552711	0.389945	2.25448	2.37703	2.33072	0.138487	0.309521	0.125434	1.33286	0.647058	1.34279
CD86	1.73519	2.11714	2.06962	7.65642	9.05459	8.64288	0.201855	0.425172	0.408478	5.00848	3.68192	4.91265
KCTD12	1.80326	1.88473	1.82474	7.35034	7.67744	6.77131	0.571111	1.20847	1.16288	4.43499	2.97105	4.7233
SAMSN1	39.1267	36.8491	37.8884	114.685	110.401	102.782	13.3434	22.692	24.6242	81.0335	57.7344	76.0423
QPCT	0.478422	0.553658	0.431193	1.9169	1.77342	1.86697	0.25471	0.102396	0.50051	1.30558	0.777597	1.47209
SLC4A8	1.41863	2.73079	1.98457	12.633	10.186	9.22872	0.33657	1.16192	0.979232	7.51742	3.56051	6.75806
TRIM6	0.313778	0.239648	0.234671	2.81076	2.63264	2.51797	0.0813995	0.18298	0.120456	1.96371	0.884763	1.61057
MACC1	0.167737	0.173584	0.145326	2.15087	2.14616	1.79996	0.044804	0.2175	0.140863	1.57737	0.662397	1.37205
GNG11	3.49306	3.93485	3.99856	19.8955	18.596	16.4721	2.0761	3.87434	3.8523	13.1797	7.937	12.9002
TBC1D8B	5.57763	5.53282	5.35665	16.6829	15.8723	14.892	4.26821	5.82206	7.14608	10.7391	8.9754	10.96
PRKACB	9.42359	10.1573	9.1208	44.1741	45.7555	42.3985	6.77583	14.3451	13.3991	32.2634	21.0481	29.7605
TESPA1	0.427736	0.390807	0.781645	8.83422	9.33801	8.79684	0.586829	0.654408	1.16183	5.71968	2.87955	4.93531
LY9	2.00977	2.07107	2.55821	18.9987	19.4265	19.8792	1.02321	1.28633	1.7083	12.0672	5.83535	11.2364
VEPH1	6.24741	6.80053	6.79409	67.5378	62.8866	60.5457	6.25768	7.94314	8.30075	36.0594	22.516	37.5088
SYNPO	0.22038	0.33897	0.240798	3.40427	3.27999	3.21702	0.160714	0.176071	0.246794	1.7132	1.03643	2.05314
ACKR2	1.03703	0.76889	0.975392	9.45548	9.1344	9.76679	0.405843	0.849283	1.14042	5.17842	3.39148	6.23862
RBM47	0.184136	0.454682	0.692626	2.85663	2.67407	3.05663	0.266459	0.440665	0.354553	1.61795	1.2199	2.1832
MAP2	0.846767	0.866825	0.649409	5.58307	4.80814	6.92913	0.275295	0.578235	0.397767	3.7852	3.07988	4.35181
ADAM28	0.686022	0.520313	0.882757	6.34276	6.72902	8.01298	0.12362	0.407564	0.200094	4.24281	3.35361	4.21224
ELOVL2	0.143854	0.21957	0.202251	2.4989	2.17076	2.75701	0.123056	0.260309	0.273755	1.38202	1.0784	1.26436
IGHV1-3	0.533679	2.29279	1.19778	249.197	211.947	269.092	1.17521	2.61089	1.45053	135.06	60.5403	136.358
IGHM	0.0230887	0.0236214	0.0207877	0.842244	0.631484	0.953423	0	0.0234622	0.0181496	0.469118	0.109874	0.511334
TRGV3	0	0.116497	0.103318	3.55862	3.19167	3.64339	0	0	0.17671	1.84303	0.245964	2.01892
TREML2	0.138233	0.140771	0.157555	0.650945	0.63347	0.728712	0.0300667	0.114714	0.0788574	0.305259	0.131223	0.492447
BEGAIN	0.753697	0.50677	0.337573	3.01633	3.1394	3.52201	0.159992	0.689822	0.615262	1.61601	0.318824	2.05109
ADAMTS14	0.370457	0.313806	0.296552	1.2441	1.31176	1.40372	0.0246902	0.234499	0.187364	0.873397	0.123919	0.857407
CTSS	48.6273	51.7829	54.5146	147.428	153.624	148.671	8.65608	39.9092	36.932	112.654	32.1796	106.06
GPD2	12.7433	10.6283	11.1418	25.5982	27.1552	26.9968	4.52387	11.1999	10.9854	20.1336	9.00694	18.6597
BTN3A2	7.14273	9.05058	7.25442	17.7781	17.855	19.2335	3.44578	8.30738	7.5874	14.591	6.87099	12.8549
LANCL3	0.810217	1.01002	0.725682	2.36958	2.3594	2.25278	0.374987	1.04966	0.829806	1.59363	0.937853	1.79368
NXPE3	9.48017	10.1353	10.6828	19.9372	20.0643	18.8353	4.7696	9.81464	9.74706	14.7987	9.60166	15.8776
GLRX	10.6432	13.158	14.2649	38.3773	44.7765	41.0049	3.3877	8.83967	9.31438	28.3741	12.9791	30.1059
HACD4	2.19922	2.39548	2.30495	6.06694	6.04625	5.68355	1.15709	2.13101	2.10373	4.80607	2.60675	4.25444
GPR85	37.8491	36.624	37.9013	129.837	130.451	133.446	13.8565	34.9369	33.4096	95.6062	53.8503	97.3554
BTN3A3	0.922378	1.31766	1.45235	6.16858	5.62127	6.25737	0.565195	1.5705	1.87093	4.32202	1.89489	4.60324
CCDC109B	9.35361	7.80238	9.02822	30.2173	26.7502	31.2285	3.90379	12.4013	11.1402	20.0542	10.1637	21.1652
DPYD	6.22056	5.7266	6.88414	17.4623	18.539	18.5866	2.86774	7.26878	7.05404	13.4125	5.76924	13.8748
C1RL	14.4306	13.8975	15.1127	34.0035	36.5656	37.7905	9.44418	18.3454	16.7702	30.4366	15.7971	28.5487
GALNT6	5.49267	5.23625	5.141	22.1575	22.7447	22.4875	1.44215	7.62143	7.64706	18.6539	3.45892	15.6915
MAPRE2	21.8683	18.6729	19.7219	36.2243	37.8274	40.8641	12.9479	19.0933	19.798	32.7857	18.2799	34.1958
LPO	3.22062	2.86013	2.94481	7.77156	9.54617	10.9394	1.22263	2.29201	2.15258	6.30331	2.2547	6.84179
RASGRF1	0.880819	0.295847	0.331412	1.43521	1.58458	1.85937	0.22744	0.281988	0.390782	1.3229	0.45619	1.0493
ADAP2	3.35304	2.92267	3.08544	9.59764	10.2352	12.2682	0.854404	2.36213	1.86944	9.18732	3.59098	7.32705
EHD3	0.354864	0.362375	0.377689	1.53378	1.65294	2.04195	0.0492363	0.360257	0.33731	1.59132	0.564743	1.3347
KRT9	1.58077	1.40528	1.63728	21.9359	20.0675	23.6318	0.424276	1.60476	1.66471	17.0995	4.84624	17.0117
PHOSPHO1	1.4394	1.35093	1.31409	14.557	15.863	16.6821	0.445086	1.4409	2.34754	12.0904	3.22403	10.0028
PAK1	39.6349	37.6557	33.5848	72.8179	75.4737	78.2311	27.6654	40.0675	39.9858	67.095	44.6755	65.8546
MTHFS	8.52891	12.1769	10.2948	20.5997	21.8525	21.568	3.64473	9.46072	8.47605	19.567	11.396	16.0397
RTP4	1.17163	1.08423	1.16091	2.13404	2.79186	2.49099	0.157795	0.814049	0.922248	1.86161	1.69258	2.09668
LRP4	0.575212	0.555164	0.568661	1.40256	1.88136	1.4569	0.108328	0.299841	0.202066	0.896135	0.506962	1.2744
UACA	3.55357	5.62963	4.54182	11.9909	12.3219	9.53733	1.94438	2.47878	2.98269	8.20926	5.16387	7.99785
SDSL	0.238742	0.349434	0.368592	1.58062	1.69024	1.19581	0.0727843	0.198689	0.385111	0.82717	0.295425	1.1314
SYTL3	0.0624734	0.0189722	0.431331	1.06513	1.36869	0.995944	0.0147528	0.0943081	0.147961	0.861979	0.360149	0.790522
FSTL1	0.813518	0.740816	0.885721	3.93798	4.2686	3.45902	0.399953	1.26934	0.865155	2.18342	1.386	2.33938
DNAJC6	0.820547	1.28922	0.920163	16.4988	16.0846	12.3863	0.660888	2.56275	1.98522	7.20614	3.34379	6.07981
MS4A4A	1.07497	1.26764	0.967655	8.70362	8.37739	7.19255	0.832801	2.83781	1.89905	3.67123	1.95027	4.37398
FAM13A	2.56823	2.98264	2.71745	11.9575	11.2645	10.7579	2.0913	4.38928	4.2645	5.60124	3.58161	5.29239
BANK1	2.57388	3.61407	2.40787	14.3596	15.1365	13.2163	2.69264	4.35391	4.60008	6.78794	4.46815	6.84631
TMEM163	0.391149	0.422172	0.426388	2.78968	2.9061	2.75472	0.49012	0.792086	0.95615	1.62411	0.797456	1.17228
CD96	19.7127	18.8569	21.9521	66.4395	63.8025	67.4229	21.5188	32.3882	31.8592	45.1158	30.6621	41.0526
PFN2	4.88868	4.90272	4.92905	50.3569	51.6953	43.2288	7.45074	16.8208	17.658	25.7892	15.9053	26.3357
KITLG	1.31968	0.965636	0.949856	8.34948	7.53735	6.90692	1.21961	2.28333	2.59599	4.6117	2.18058	4.1165
ERAP2	2.22815	2.8332	2.4542	13.511	12.8987	12.145	2.00576	3.5763	4.68854	7.55866	4.30056	7.76764
CA8	4.21949	4.16639	4.19076	29.3799	28.7364	28.0514	3.0601	8.61978	8.63106	17.1732	8.82518	18.3798
PFKM	2.48201	2.38535	2.33892	19.57	18.6865	16.7577	0.872033	3.00313	4.47063	10.9705	2.84085	11.1679
HNMT	9.26159	13.0497	13.467	39.9859	38.0862	39.2995	4.68573	13.4357	11.1065	24.6364	10.7229	24.9529
RTN1	3.50814	3.31789	4.09826	12.5196	13.3891	13.5856	1.78936	4.70945	4.20057	8.46953	3.86198	7.65531
C17orf75	3.48004	3.87716	3.15747	8.81454	9.06287	8.78289	2.57465	3.95976	4.86453	6.67178	2.94677	6.78013
CPE	7.28801	8.02688	7.47369	26.5972	27.0061	23.4257	4.33504	11.0355	11.2765	18.128	7.29464	17.726
IFIT5	5.21578	5.31768	5.88333	12.8777	12.6718	11.7269	3.16819	6.62219	6.73152	8.65641	4.96537	8.67866
DYRK3	2.4509	1.91848	2.21584	7.78652	8.58663	7.67584	1.51543	3.35593	3.74888	4.70184	2.29016	5.33904
BDH2	5.11202	5.23379	5.7069	15.6805	17.3683	15.2698	2.86653	7.99077	8.64112	10.4473	5.48513	11.7111
SPRED1	3.21475	4.53451	4.48452	11.9033	12.5593	10.9152	2.22347	6.07368	7.04966	7.91172	4.51137	8.19124
NUDT12	3.14273	3.73064	4.03042	7.89449	7.93149	7.26376	1.71977	4.45506	4.13554	6.15665	3.01012	5.64391
HTATIP2	57.8129	62.6126	61.4754	125.87	123.699	114.882	27.8666	73.4289	75.3859	94.2257	42.216	90.9498
BICD1	12.2086	12.5287	11.6105	24.2001	22.1135	22.726	5.65961	13.6758	13.3383	17.4752	8.57831	17.1557
GNAI1	20.3428	17.7264	19.8078	48.5507	44.8255	45.4921	11.5723	27.3323	26.2514	33.1358	15.6816	30.392
DNAJC10	44.159	42.811	42.6578	95.9545	86.0307	77.9931	24.6064	45.0328	54.2279	64.4686	41.8715	61.1684
BPNT1	15.5159	13.8918	14.9006	27.5596	27.7044	28.1964	5.84422	14.3869	17.903	19.3509	13.1095	18.6812
SRSF8	9.40465	10.1659	9.77141	18.6217	19.657	18.3812	5.44434	11.7249	11.0773	12.352	7.52924	12.5529
NT5C3B	23.4056	26.2228	23.692	46.872	52.0657	46.5729	10.179	31.4001	28.0233	31.0481	13.5081	30.9118
PSPH	18.7048	19.8729	17.4878	38.8532	38.4902	39.7352	7.69639	25.5492	23.9173	24.9508	10.5927	24.9408
PRDX4	71.9601	75.0081	70.1345	144.25	143.812	137.407	44.6139	100.23	98.5589	94.4972	47.9043	93.8039
DGKG	14.411	20.084	17.2145	45.5821	42.4439	40.7299	7.71153	26.7038	25.8628	24.5339	8.28997	25.387
GSTCD	6.6574	6.94151	7.14559	14.9367	15.0352	15.1095	4.03438	11.0984	9.59422	9.62497	5.49188	10.5282
BATF3	3.3914	3.88322	3.74091	9.96674	12.8242	12.7367	2.14317	6.80596	5.18142	6.42447	2.7949	7.78056
ADAM12	2.6185	3.0387	2.8025	6.2581	6.75164	6.70289	1.49004	3.5828	3.19179	4.02377	2.02452	4.74913
NGFRAP1	22.1254	24.2945	23.7713	60.1042	60.1253	62.5021	14.0471	32.5927	32.5175	41.2182	21.3971	42.6831
MXI1	17.6538	16.7116	16.349	29.7658	32.1867	33.8308	12.4739	19.0494	21.3377	21.6991	14.7451	21.8517
PRELID2	10.329	10.887	13.9596	22.8216	24.8064	26.0587	7.58772	13.1822	14.9512	17.3858	7.99471	17.0458
LHFP	0.674946	0.455905	0.786294	1.48181	1.54394	1.53152	0.546782	0.887563	0.682417	1.09297	0.474992	0.659312
ARSG	1.97311	2.58207	3.28534	5.3365	5.25216	5.85703	1.94733	2.88391	2.45275	3.21587	2.00893	3.21129
DCHS1	0.0333347	0.0300681	0.0693669	0.236704	0.215059	0.229174	0.0207903	0.0487229	0.07244	0.0784749	0.0238625	0.128623
AKAP7	2.72745	3.58873	3.48467	8.21169	8.28244	9.53073	2.03408	4.26666	5.03792	4.05732	3.4787	5.34161
ZCCHC5	0.508706	0.632367	0.713111	2.96473	3.16844	3.24448	0.69548	1.12902	0.923086	1.36922	0.824177	1.45936
PLS1	1.88599	2.35742	2.7263	12.8731	12.6905	12.7822	2.3234	4.3578	4.86523	4.63934	3.24426	4.67879
TNFSF13B	10.5551	10.4454	10.8096	73.8299	81.9263	81.7071	10.0706	22.2621	23.2391	21.2667	13.9346	20.1602
PROCR	4.36167	5.02776	4.31048	49.0453	48.9606	49.9726	2.16797	5.66267	4.70905	9.98363	5.25345	10.6241
PAK3	0.500355	0.528766	0.280739	5.79669	6.26717	6.85717	0.0329212	0.103443	0.0802026	1.30313	0.735763	1.73471
TBXAS1	0.574336	0.896304	0.490758	4.13348	3.46361	4.73775	0.105777	0.445587	0.363953	0.708395	0.317966	0.694575
TXLNB	0.043383	0.0174402	0.0466135	1.40254	1.18017	1.74638	0.0299571	0.00868692	0.0268681	0.537366	0.254547	0.458254
MMP2	0.566245	0.738772	0.652573	3.42303	3.54135	4.19121	0.351733	0.45659	0.38089	1.10829	0.848149	1.87307
CAPN6	0.12735	0.0589352	0.0725529	0.652841	0.613823	0.687244	0	0	0.00907477	0.187412	0.157515	0.226052
GSG1	3.06203	2.65465	3.35972	9.22509	10.582	9.93766	0.902732	1.72712	1.67723	4.0773	1.45726	4.13751
CASP1	30.6213	25.8692	32.6204	60.615	73.2817	71.7332	12.8501	22.2474	20.4663	32.9668	17.3456	32.2322
DZIP3	2.69799	3.00583	3.0368	7.05763	6.89912	7.12596	0.976003	1.89442	1.89436	3.55425	1.8089	2.81004
RCBTB2	48.0158	49.3804	53.6938	124.674	123.767	115.42	10.0949	36.079	31.0437	63.0859	24.9677	59.6844
STAMBPL1	3.23786	3.51962	4.18331	7.60428	7.73803	7.35101	1.68834	2.67392	2.94975	5.14282	2.2812	3.84672
CD48	109.12	125.303	120.869	250.476	251.967	242.645	48.817	97.3581	99.5423	165.137	101.917	155.755
SERPINB8	60.5247	56.0524	60.0863	131.617	127.818	124.869	25.0381	40.1523	41.2021	80.6292	50.978	78.9259
TRBV9	10.5348	11.3286	10.667	30.4439	33.3936	35.3619	0.932922	6.85959	5.0414	18.7307	5.65094	18.223
SV2A	0.899662	1.60286	1.15208	2.40905	2.53787	2.85135	0.286822	1.05932	1.10181	1.61713	0.475089	1.61531
BLVRB	32.3465	36.8614	33.7654	64.9913	73.2546	72.3653	11.4585	26.9286	29.0163	36.52	13.0825	37.554
ENG	10.2578	10.1345	10.7808	23.3526	24.4345	25.5938	3.36685	10.892	10.9657	10.8597	2.56827	11.0131
LOXHD1	2.05624	2.35865	2.10785	5.43563	4.09796	5.06418	0.844954	2.14197	2.30334	2.17016	1.03257	2.43146
STEAP1B	4.55085	6.29992	4.82594	17.049	14.1575	14.0261	4.47639	6.27762	7.66439	7.49664	4.16173	6.50004
CMBL	0.582739	0.995475	0.901771	3.80595	3.5528	3.38492	0.548717	1.14463	1.46294	1.27839	0.669734	1.31944
FYB	8.24797	9.43077	9.00374	39.0379	35.6048	33.8844	9.27745	11.8102	12.4035	12.5405	8.76309	10.8397
LIN28B	7.9827	7.88843	8.2701	42.9534	40.2711	37.4512	8.53577	15.8102	16.5493	10.8914	6.80034	10.2339
SSPN	0.526838	0.411563	0.412336	2.44627	2.06531	2.1952	0.586308	0.761506	1.00631	0.604866	0.429053	0.757178
CNRIP1	1.61753	1.4606	1.43693	7.59834	6.80518	7.87205	1.05442	3.32734	3.47391	3.02916	1.38857	3.21947
APOBEC3B	5.49448	4.65743	5.95195	16.6949	16.791	17.3385	3.31758	8.38326	7.46016	8.56989	4.56783	8.26647
ADAM22	2.96066	2.31888	2.99108	9.86106	10.1042	9.70598	1.96288	4.45309	5.0374	3.99681	2.59502	5.04222
XK	3.48768	3.458	3.47221	10.1519	11.0476	10.5719	2.75166	5.75285	5.93297	4.84046	3.08146	4.86972
PIR	7.58889	8.46435	8.03856	54.1092	54.4418	51.6298	11.0236	25.9941	24.7522	20.5386	11.1179	21.8856
STEAP1	5.07581	5.73948	5.37679	15.7078	16.9125	16.3716	5.54652	8.47058	9.04138	9.40417	6.48274	8.72637
C17orf58	9.031	9.54827	11.4559	20.7345	22.0594	21.4953	7.48175	13.6114	14.3339	14.7853	9.62943	12.7356
DERA	15.397	16.2763	16.4064	38.421	40.2205	38.8373	10.0167	23.604	24.011	24.6196	12.9143	24.4577
STAR	0.489418	1.2972	0.627426	3.1197	2.98308	2.99898	0.454282	1.26198	1.26736	1.45133	0.250583	1.4564
GSTM4	2.96629	3.55397	3.44976	10.3465	10.0017	8.72453	2.80231	5.34845	4.51926	5.33101	1.78501	5.41368
EXPH5	0.172348	0.161419	0.15428	0.421319	0.42052	0.378242	0.130203	0.281213	0.224007	0.199388	0.112079	0.23221
CETN3	30.7364	32.1672	28.8774	61.9764	59.5124	52.3221	19.0591	40.2991	39.9011	35.9956	23.5358	37.7615
HRSP12	18.6517	20.6501	22.3063	44.8341	39.8378	36.9992	10.7743	27.1281	27.2503	25.2272	14.6205	25.756
LRRC34	3.48342	4.30094	4.54843	11.7056	10.2604	9.66671	2.61881	5.98666	7.05518	5.73169	2.73282	4.7315
AC007040.11	1.34213	1.90681	2.61835	7.46471	8.55968	5.70949	1.31832	4.69352	3.15905	2.39473	0.961219	2.32571
AP1S3	1.9284	3.14733	2.45833	6.31166	7.55116	5.45597	1.87885	2.89778	2.65205	3.17644	1.83515	1.99867
ASB9	0.230968	0.273754	0.472566	4.20191	4.7878	3.44404	0.129182	0.237884	0.662523	0.564601	0.195046	0.800405
TET1	0.137749	0.109232	0.142084	0.301689	0.352311	0.260394	0.0897111	0.113267	0.138093	0.134663	0.11781	0.156806
PCCA	8.39278	7.33963	11.1591	25.9025	27.3164	20.7419	6.9986	10.7431	8.63707	10.2401	6.88336	10.0364
IFIT1	0.649893	0.631598	0.606193	2.92835	2.66532	2.07316	0.164511	0.323193	0.217795	0.533999	0.183123	0.600087
BAALC	1.38794	1.18968	0.918509	5.44193	5.30689	4.24999	0.0614434	0.382352	0.25789	1.12831	0.324071	0.847697
ANKRD22	2.41778	2.05084	1.87283	8.79933	7.77589	7.28748	0.287269	0.620492	0.799412	1.6962	1.09559	2.05808
TCEA3	5.4599	6.23829	5.95149	15.6537	15.901	14.3769	3.18275	4.53858	5.26744	6.52743	3.19827	6.56196
CDH7	1.02762	1.30705	1.0581	4.89936	5.21649	4.50749	0.388488	0.820722	1.01977	1.91827	0.822081	1.87141
AIF1	14.9534	19.9353	14.1923	63.4698	62.2739	59.5883	6.09419	17.8553	17.6685	27.4777	13.1594	30.0751
MLLT3	8.77116	8.41216	9.38049	26.2644	25.1205	23.5472	5.79835	11.0919	9.31565	11.3801	7.59853	12.1191
PARP9	2.60494	2.88569	2.82524	6.53077	6.47548	5.29159	1.3046	2.80378	2.36622	3.48545	2.07478	3.48818
FKBP7	8.17155	5.88419	6.59673	17.4712	13.623	11.8061	4.47997	5.51718	6.20118	8.02205	4.38158	8.92554
CCDC170	0.350756	0.241668	0.583028	1.61187	0.948825	1.02796	0.0787581	0.555927	0.335411	0.437102	0.179011	0.364853
BACE2	2.20897	2.11685	2.92735	5.97041	5.46261	4.61516	0.00732859	0.00478426	0.0410132	0.335971	0.0759632	0.146537
H2AFY2	0.784957	0.713449	0.843613	1.74217	2.07846	1.80535	0	0	0.0342691	0.110705	0.0692439	0.0185657
SPARC	1.16122	1.34798	0.746613	4.20866	5.4039	6.11582	0.0437085	0.0281641	0.0217899	0.239336	0.0437629	0.200093
ERG	5.11407	4.95969	5.85611	11.8546	12.8168	14.7691	2.67782	4.25066	4.89146	3.98893	2.2404	4.11657
P2RY13	0.334021	0.325108	0.381265	1.03361	0.9982	1.26902	0.060413	0.0616071	0.0833808	0.18457	0.205984	0.258054
IFI16	30.8678	35.5103	34.548	129.864	126.709	130.205	6.55975	9.01245	11.4271	34.4682	25.4696	32.8413
DSG2	0.0208176	0.114045	0.0501523	0.277433	0.302802	0.370418	0.00555731	0.00708035	0.0271888	0.105683	0.0390395	0.0831359
AR	0.20651	0.40116	0.25376	0.640957	0.917391	0.957778	0.116573	0.103129	0.0717501	0.226245	0.220666	0.28221
OAS1	0.248604	0.322527	0.243153	1.24837	2.44733	3.40738	0.0396955	0.0180225	0.247054	0.422267	0.158543	0.760621
ANTXR1	0.0414293	0.0491134	0.0830301	0.423174	0.512068	0.900515	0.0276256	0.184022	0.0515511	0.0836928	0.055466	0.13931
GIMAP5	0.166451	0.34245	0.136236	1.5553	1.40817	2.3882	0.115107	0.171385	0.21133	0.386966	0.414335	1.1001
MCC	0.0749324	0.278199	0.0628004	0.704481	0.455136	0.601615	0.0233504	0.0837094	0.189117	0.282233	0.188138	0.307887
STXBP5L	0.278576	0.656602	0.295882	1.95102	1.65271	2.03075	0.457867	0.448753	0.491144	1.2878	0.890716	0.866956
MYBPC1	0.0976074	0	0	1.04455	0.595052	0.973495	0	0.046321	0	0.387567	0.216986	0.275409
SLC9A9	1.97179	1.46604	1.06039	4.54898	3.65405	3.68908	0.839244	0.893447	1.21227	2.21489	2.13839	1.96972
SP140	0.485954	0.407429	0.314223	6.52457	4.60473	5.29125	0.409457	0.325371	0.487178	1.43623	1.04458	1.30387
MYH6	0.0895741	0.0350068	0.0422627	0.602308	0.45789	0.460148	0	0.0607986	0.0107894	0.111354	0.0442797	0.121031
PARP14	16.3022	16.7658	15.2246	31.5611	29.3737	29.7233	11.7177	18.0953	17.3778	19.1499	18.1661	18.5734
SLC18B1	0.0179336	0.0183075	0.112738	2.4862	2.7912	2.41784	0.0712296	0.218438	0.32404	0.745599	0.528403	0.991424
TMEM55A	5.94651	5.53711	6.8913	23.0517	25.3613	25.8772	4.36363	6.84739	6.327	12.0353	8.82005	13.4647
RAET1E	0.329056	0.408954	0.450501	5.42318	5.63057	5.15214	0.157367	0.677769	0.348495	1.68772	0.88373	2.91978
SCHIP1	2.07338	0.718726	0.632827	9.11779	9.6139	8.30279	0.26924	0.893215	1.00366	3.57105	1.9692	4.34938
AHR	17.3369	13.7363	16.1719	76.0964	85.555	74.9745	8.36236	13.9763	15.2929	32.6122	20.7626	31.5863
MLLT11	0.33229	0.297115	0.279251	9.97329	9.88162	9.48337	0.160809	0.316301	0.291926	2.71865	1.7105	2.63171
MMRN1	0.671464	0.510279	0.540794	3.38688	3.43302	2.88882	0.194512	0.260461	0.320234	1.19668	0.852364	1.11262
MANSC1	1.17414	1.06736	1.39626	3.65808	3.78828	3.19234	0.820759	0.703014	0.767221	1.34703	1.49892	1.80918
RGPD1	0.124016	0.0901004	0.136357	2.0662	2.03846	1.91722	0.0585454	0.102284	0.0688042	0.433834	0.754294	0.772352
SRPX	0.188939	0.212159	0.146036	1.22293	1.29842	1.15483	0.260938	0.149631	0.315649	0.64836	0.623982	0.710529
ZNF804A	2.76174	2.47472	2.50782	11.9148	10.8462	10.7982	3.86682	3.52958	3.48031	6.36743	7.73801	6.50475
HPGD	0.0285971	0.0654858	0	1.46918	1.22369	1.22432	0	0.0463441	0.0645838	0.492656	0.668988	0.536556
TMEM156	2.05905	2.81685	1.26831	10.6016	10.3523	9.30103	0.928409	2.50699	2.00879	5.16706	5.35929	5.43816
SYNC	0.280436	0.219918	0.224566	2.62473	2.5282	2.61596	0.23873	0.160642	0.334783	1.18877	0.870642	1.00626
RNASE6	0.08922	0.368464	0.243567	3.59825	3.16333	2.89895	0.139302	0.227726	0.0352552	1.14176	0.835106	1.22363
SELL	0.295672	0.282795	0.333709	10.1672	8.47539	8.39099	0.437023	0.264778	0.501543	3.92944	3.05948	4.84689
SEMA3E	0.0175639	0.0179273	0.00567642	0.617715	0.467196	0.558968	0.0558226	0.117148	0.0965146	0.124657	0.133331	0.306567
ARL3	1.75556	2.02639	2.10746	4.88519	4.39635	5.12605	2.26411	2.32157	2.71802	3.31306	2.98344	3.5614
CMTM8	0.344884	0.366493	0.251145	2.91818	2.68605	3.12894	0.450253	0.604656	0.655165	1.65608	1.05243	2.05073
SLC9A7	1.77022	0.857663	1.18219	7.49997	6.88198	10.1201	1.20565	2.42377	2.71672	6.90605	3.78518	7.83778
PRSS12	0.0338877	0.051685	0.0151461	0.843427	0.945535	1.19325	0.269145	0.205741	0.298525	0.926691	0.413504	1.00702
TRGV7	0.429307	1.38986	0.833932	8.47309	9.32994	14.2434	0.784575	2.03707	1.76245	10.802	2.77989	10.7495
KCTD1	1.88301	2.6474	2.34296	4.77675	4.94746	6.23186	2.99222	3.31879	2.77063	5.05654	2.81703	4.8745
IL2RB	0.0398881	0	0.374581	0.800029	1.26461	1.29318	0.116612	0.335292	0.289096	1.26797	0.430907	1.10203
DZIP1L	0.509312	0.392835	0.601422	1.80967	2.21103	2.96968	0.285499	1.14191	1.26634	2.84007	0.998911	2.12487
SCN8A	0.10429	0.042442	0.199069	0.792695	0.763227	1.86544	0.207584	0.33261	0.642692	1.53947	0.460217	1.62676
RASD2	0.218457	0.0617964	0.163025	1.12526	0.77241	1.81891	0.145167	0.553652	0.551836	1.95276	0.563114	1.81364
GATA2	38.8523	36.8789	36.9751	115.188	108.763	157.573	15.0628	52.6865	49.9855	157.341	46.4041	161.97
NAB2	1.65881	1.47916	1.8048	10.471	11.0346	17.0522	0.612167	4.2259	4.3862	18.6239	3.86591	19.2678
RAB17	0.0976561	0.203836	0.0474379	1.74799	2.01148	3.58766	0.0465154	0.265681	0.350722	3.57819	1.03254	3.97072
NEDD9	6.40206	6.99978	6.72889	16.0877	16.4227	27.8503	2.65973	5.21868	6.73592	23.714	12.7	23.6289
SLC8A1	0.119154	0.110477	0.238102	0.366111	0.658693	1.05895	0.0480641	0.122199	0.0584219	0.920192	0.644592	0.902844
CDC42BPG	0.141004	0.114629	0.14485	0.979651	0.554607	1.31242	0.0733312	0.328405	0.342244	1.23684	0.847011	0.932455
TCF4	4.02384	5.54296	4.26308	12.7204	12.665	15.2192	6.02886	8.78668	9.22612	17.1335	11.7765	14.7672
ULBP1	2.75446	3.5082	3.37001	6.1318	6.3958	6.38769	3.69288	4.96874	5.45225	7.7892	5.21823	7.1749
LRBA	6.26251	6.40232	6.27083	17.8059	18.7314	18.5644	5.06301	11.4655	11.4136	23.0562	15.1366	21.3334
USP12	14.4169	15.229	14.8247	30.5656	31.1608	30.7685	12.4322	21.5605	21.7086	37.3411	27.2552	36.5249
FMNL2	3.55028	3.42494	3.53555	9.3034	9.51129	8.423	3.17228	6.05277	6.35719	12.0863	7.38077	11.7043
CCDC88A	15.7109	16.7595	18.2672	49.0814	44.1399	44.5886	20.2288	31.7463	33.5978	59.6364	43.206	60.2736
ATP11C	12.2358	11.1266	13.9884	26.0627	23.108	24.9809	10.2173	19.8604	17.3913	31.2588	22.1782	30.9274
FAM169A	1.87954	1.72204	2.09521	5.97542	5.10469	6.06792	1.55829	4.24013	3.45778	8.031	4.60709	8.13713
B3GLCT	2.42593	2.22303	2.04923	5.2478	5.09206	5.32689	1.68393	3.95227	3.87669	7.06194	4.18228	7.28279
CCNG2	3.36473	2.85327	3.97754	12.2253	14.2472	13.7333	3.17658	7.76698	8.60764	18.3622	10.0933	20.8531
MBOAT2	5.73386	5.60339	4.93624	18.2013	18.3555	17.4251	5.4414	13.4942	14.7765	21.4701	14.4482	23.6226
DIXDC1	2.33969	2.48768	2.69863	8.80231	8.4014	7.55969	4.74653	5.67833	6.44904	10.4688	6.05669	11.4842
CAP2	0.313335	0.296554	0.136734	1.65851	2.3075	2.75774	0.584947	0.730629	0.862756	2.88685	1.93368	2.44762
SEPP1	0.083226	0.464277	0.103567	1.51779	1.74478	2.01241	0.527671	0.846209	0.84074	1.74529	2.00464	2.13985
ARID5B	0.41695	0.485916	0.34487	2.07618	2.24984	1.94945	0.791735	0.885247	0.887376	2.47684	2.11778	2.43131
BAZ2B	12.5367	13.2338	16.1439	27.3896	27.6758	26.1481	14.0992	14.5774	14.8259	30.6488	27.6717	30.841
ZFP36L1	0.481356	0.554634	0.726605	4.67612	4.465	4.5536	0.676491	0.921576	0.971443	4.52774	4.30195	5.0445
MAP9	0.964185	1.05088	0.855226	3.70169	3.27727	2.80534	0.86391	0.822054	0.788011	3.66169	2.69753	3.39344
KYNU	0.286516	0.303399	0.336299	2.44351	2.33897	1.56031	0.081085	0.193811	0.301335	2.67286	1.60522	2.30322
CYP1A1	0.410884	0.503267	0.628563	9.11917	8.0184	6.52845	0.664568	0.830368	0.891751	9.74829	5.35364	9.80784
RAB39B	0.141561	0.168163	0.22181	2.29658	2.50215	2.35125	0.018818	0.143498	0.0739787	3.25861	1.76521	3.28503
KL	1.34115	1.41358	1.4335	8.20886	8.47628	8.79357	0.0974538	0.366366	0.248197	12.2763	6.99297	11.8899
SEC24D	24.7698	24.1549	24.1017	62.9224	62.5478	64.6188	15.7477	21.256	22.2086	77.0965	55.078	76.6665
MGAM	28.4413	29.6815	30.0303	118.275	114.569	102.604	7.21091	14.2189	13.8611	139.455	81.1515	139.052
PMP22	15.0993	15.4912	17.0306	40.2283	43.1123	40.6989	8.98858	12.996	12.6072	45.6256	32.5233	45.5952
AHI1	6.68935	6.63587	7.58573	16.2919	16.1625	15.0229	4.80363	6.75259	5.77353	19.201	14.6198	16.824
USP40	8.3073	6.91987	9.46274	17.1922	18.5665	15.8562	5.39278	8.26483	8.27508	19.1721	15.5491	19.8745
DMD	1.62559	1.10383	1.47403	3.06508	3.21682	2.65603	1.06051	1.08053	1.86643	2.94133	3.04633	3.952
SUCNR1	5.45997	5.19573	4.95401	26.0137	24.0196	29.2272	3.73427	4.81713	5.02287	40.3293	40.907	38.5675
JAKMIP2	0.385889	0.495696	0.526744	6.90151	5.30955	7.7144	0.300837	0.29151	0.381232	12.0337	10.1821	10.9844
GAS2L3	7.36621	7.40188	8.40021	15.394	16.3285	16.4301	6.59539	8.25211	8.86725	21.897	18.6781	20.1473
DYNLT3	5.22718	6.53283	6.04298	15.3479	14.8464	14.0707	3.22702	5.49701	5.34904	19.8536	17.2798	19.3344
IL2RG	42.4209	41.2731	40.3778	100.471	100.76	105.589	29.5055	35.2283	34.0192	133.026	128.006	134.729
RBMS2	7.37812	5.21845	5.74104	11.3476	11.4117	11.03	2.66137	3.23047	2.9387	13.738	12.3555	14.56
ALOX5AP	1.68369	2.13983	1.7394	4.05704	4.90601	4.18385	0.379237	0.333432	0.301206	3.62707	4.1632	4.0621
DDX43	0.857712	1.13754	1.17742	2.91935	2.54711	2.45659	0.414452	0.477863	0.673184	2.60822	2.49322	2.63103
NR5A2	0.11362	0.100689	0.110178	0.332636	0.3345	0.300176	0.0319477	0.0605166	0.104925	0.335871	0.300977	0.301878
MAGEF1	0.134821	0.110526	0.218911	2.11712	1.91087	1.84761	0.0638791	0.0548471	0.0848659	1.9476	1.32193	2.2534
GPRIN3	0.199928	0.183457	0.236133	1.25278	1.14219	1.16291	0.165189	0.214519	0.227277	1.09421	0.887378	1.08791
C9orf72	3.5643	4.52934	3.51599	13.4778	11.1287	11.9189	2.38564	5.4085	5.22468	12.6708	11.1795	11.7641
GPM6A	2.15179	1.78354	2.23431	8.74578	8.48936	8.26674	2.00408	2.27387	2.32856	7.77467	10.3378	7.87541
ADAM9	22.976	22.8305	23.6742	57.6497	55.6464	52.6499	23.8298	23.6202	22.8511	49.1506	61.0562	49.6424
TRGV5	0.858429	1.1323	0.841608	10.3222	11.1711	11.6769	1.74478	1.26143	1.14736	9.64231	11.0709	9.66744
ACOX2	0.484643	0.363823	0.632881	4.59848	5.00552	4.83372	0.129714	0.449767	0.618542	4.42492	3.67644	2.95724
ITGA1	0.960684	0.939506	0.796456	2.28184	3.02172	2.98134	1.12702	0.816432	1.2591	2.95177	2.40727	2.07873
TRGV8	0.542682	0.578185	0.38598	5.37736	7.95917	8.4899	0.604428	0.988352	1.20459	5.28218	4.38624	5.24015
LGALSL	0.50241	0.153767	0.302141	2.35109	3.87306	4.25611	0.401157	1.14102	1.20255	3.13607	2.23134	3.22248
NEGR1	0.182742	0.30111	0.208528	1.19891	1.68409	1.5895	0.123962	0.222136	0.172089	1.38208	0.777488	1.49502
LY96	1.29004	0.775994	0.739692	23.7505	26.4971	27.6146	0.139785	0.19017	0.575196	24.43	14.7456	27.3118
KIAA0040	3.39125	2.64272	4.33316	22.4571	23.4164	24.4491	1.97541	3.68881	4.13179	21.8313	10.9871	20.6749
NGFR	0.0969418	0.120986	0.15192	1.17032	1.26928	1.57621	0.0561396	0.0859902	0.104496	1.11588	0.618618	1.02888
CDC42BPA	7.16468	8.29671	8.50034	14.8886	15.1717	17.0264	6.05749	8.49105	8.00309	14.1989	11.9499	13.0961
IFI6	4.11676	5.00711	4.65838	15.1957	17.9066	18.1474	2.60301	4.22953	2.75059	13.2772	9.81714	12.2874
KLRG1	9.11961	10.2414	9.1923	38.052	37.9782	39.6664	3.96269	7.5167	5.94801	28.0328	24.4414	28.7629
STAP1	0.946057	1.05888	0.849654	24.1701	22.2878	20.2305	1.20945	1.98878	1.81006	15.0019	12.3382	15.3612
MAP7	0.128534	0.19087	0.123655	1.25169	1.2827	1.27725	0.145822	0.203018	0.207533	1.19185	0.62855	0.952761
GNG12	0.0835619	0.113325	0.074726	0.909994	0.915666	0.851714	0.1261	0.178724	0.116378	0.797816	0.401988	0.559254
ITSN1	1.35	0.933746	1.25313	4.88059	5.59042	4.45273	1.16159	0.952202	0.823047	3.94047	2.72417	3.09234
AIM1	0.230663	0.285966	0.226996	3.83188	3.86506	2.80084	0.0468574	0.0372289	0.0672933	2.92207	1.61488	2.52772
EPHX4	0.185525	0.392899	0.130585	1.93809	2.36592	1.77287	0.184864	0.710864	0.620681	1.48756	1.11081	1.52452
MSRB2	1.01766	1.39759	0.848282	4.23033	5.16026	4.33923	0.839473	1.88978	1.74798	3.8591	2.33548	3.08842
RTKN2	0.86089	1.354	1.10548	3.27241	3.28375	3.4882	1.3577	1.57858	1.57922	3.29129	2.03751	2.91955
ABI2	4.25059	5.88489	5.61877	30.9196	27.2268	33.0036	7.32919	11.6561	12.5886	25.1743	15.9354	23.8747
ARHGEF9	5.41392	4.78726	4.5311	11.9836	10.9522	11.4218	5.54324	6.64863	6.32031	10.5072	7.14593	10.1518
OSBPL9	25.2071	25.3903	26.8991	60.3077	56.3614	54.2094	26.7545	38.2461	38.6825	54.833	42.6392	51.3104
L3MBTL3	2.55039	2.4243	2.4581	15.2498	14.4085	14.3912	5.01058	7.08223	7.04221	14.1346	9.37669	13.6818
SRD5A3	12.6255	11.7288	11.423	32.5475	33.3753	33.9631	16.2543	20.9631	21.811	32.3352	25.4983	28.379
ANKRD29	1.43708	0.674505	0.927296	3.74564	3.83246	3.59196	1.19827	1.78397	2.2179	3.81292	2.24863	3.66353
ST6GALNAC3	3.29113	1.89722	1.78171	14.0803	12.2266	13.4235	3.74258	6.61345	7.45429	15.3667	7.48787	15.6529
CHD6	7.17466	5.46985	6.52657	13.4133	11.8429	12.5713	9.05918	8.38092	9.34599	13.2084	9.98178	13.2433
PLCB1	3.25999	2.6493	3.11556	9.84373	8.22821	9.88791	4.14099	3.28341	4.37699	8.14871	6.67274	8.51913
SCN3A	0	0	0.0982038	1.69388	1.72662	2.12621	0.31664	0.0100201	0.0143451	1.3771	1.04019	1.6996
FBXO16	0.365969	0.658837	1.12429	4.97503	4.23618	4.51837	1.02326	1.14541	1.07505	3.50389	2.83261	4.46905
APBB2	3.80477	3.60569	3.89021	15.9196	14.2066	15.5385	5.99613	7.80425	5.98325	13.4413	11.6857	15.977
KLHL5	4.41698	5.03207	4.81738	23.0231	22.3252	21.6028	3.86312	8.17515	8.08997	23.4461	15.6608	24.5348
CALU	46.4957	47.4778	46.5085	128.288	123.975	121.714	37.3242	63.4818	64.8182	130.396	98.0914	135.286
SGCE	6.29203	5.25766	6.11745	14.7296	14.9736	14.422	4.87509	8.00275	7.77993	15.4186	10.7945	16.2798
TMEM243	4.1612	4.64496	4.62438	25.3563	25.2399	24.597	5.44559	10.3027	7.92955	28.4514	14.562	28.4519
MYOF	3.08353	3.56551	3.37436	22.0176	23.2297	24.1886	1.69785	5.56654	5.449	27.491	14.2917	28.7542
GREB1L	1.17153	0.699963	0.927923	5.73686	5.12913	5.52615	1.07654	2.04731	2.62513	6.9579	4.20324	6.75283
WBP5	4.37225	5.27292	4.34395	33.8385	32.7793	30.2353	6.97181	8.63387	12.7185	37.8508	24.9128	35.6982
DSC2	0.810997	0.884263	0.891583	3.96344	4.10159	3.9543	0.910892	1.77949	1.69569	4.77179	3.54384	4.78551
TCEAL1	7.16379	7.03524	8.10281	17.7904	18.3738	18.3373	5.21586	8.86736	8.56271	20.7108	15.5059	21.1711
TM4SF1	9.99607	10.9672	11.2676	78.2004	79.4649	88.086	9.05567	18.2979	17.291	105.545	71.0849	103.147
STS	1.7129	1.58923	1.62332	11.086	10.9418	12.2458	1.39603	2.33523	2.3235	13.6815	9.44329	13.9787
MOXD1	0.0141624	0.0144347	0	1.54271	1.51337	2.02818	0	0.0718175	0.162485	1.87879	1.20371	1.97325
CD36	5.68277	4.04912	5.46049	42.8937	39.202	51.9158	4.22433	12.6894	11.0341	50.895	23.0615	49.7761
CDC14A	5.42374	5.77175	5.57818	10.764	10.3035	12.1781	4.2805	5.91438	6.75081	10.7596	8.98451	10.8527
TRIQK	13.9042	13.3137	14.9012	29.5995	28.0763	30.8007	7.97143	15.9672	14.9942	29.9868	21.7962	29.6082
CTSV	0.808749	0.795892	0.824904	2.21449	2.53904	2.68282	0.489286	1.24573	0.960198	2.27614	1.42159	2.82602
ZSWIM4	0.969681	1.03164	1.16606	4.40704	4.88083	5.18685	0.674443	1.61129	1.59732	5.27484	2.032	5.30963
ZNF792	0.476674	0.486305	0.444856	1.92109	2.03018	2.09136	0.222189	0.579398	0.580481	2.41554	0.838743	2.47843
ANTXR2	48.2973	45.6378	48.4336	121.06	119.111	127.849	26.8309	49.9583	49.4925	132.729	74.0858	138.213
CKAP4	19.7824	18.4112	19.65	58.5723	58.4416	60.6758	10.3749	21.9858	21.16	59.2598	33.7485	61.6531
GIMAP6	1.0384	1.11415	0.991241	7.58591	8.31192	7.67331	0.527739	1.76441	1.42265	7.33555	3.14242	8.66198
SLC15A3	1.39197	1.16115	0.859648	13.0582	13.3385	13.2243	0.571996	1.28734	1.51751	13.7147	3.7096	13.8423
CDK2AP2P2	5.19838	3.71256	3.17813	17.487	19.8479	21.8039	1.32354	3.56392	4.03686	19.6514	4.58767	21.5328
TRANK1	1.40833	1.83277	1.13067	3.98169	4.68397	4.75161	0.274656	1.58081	1.12871	4.76848	1.67219	4.2464
PPP1R14C	0.815911	1.0166	0.912335	3.20841	3.82957	3.19542	0.426269	1.2529	0.984745	2.94829	1.3133	2.72654
TGFBR3	0.0732715	0.106733	0.137372	1.25037	1.4876	1.2039	0.0799104	0.324229	0.287088	1.15699	0.46619	1.19725
DFNA5	1.95804	1.54938	1.8526	10.6612	11.9864	10.4537	1.71151	3.3498	3.27785	8.44661	3.48117	9.66448
TTC8	6.83397	7.79859	7.29573	19.3669	20.7087	21.2145	5.01488	10.2042	8.43485	17.0045	8.41142	20.0112
PCDH12	0.300967	0.469498	0.562356	4.16143	4.70664	5.13689	0.0885379	1.18293	0.307807	4.16054	0.888097	3.97067
DNAAF3	1.87442	3.69389	2.08376	12.5935	13.5687	14.4127	1.66799	3.69528	3.53496	12.6034	5.11925	12.7052
CXCL6	0.312785	0.821932	0.299107	3.71107	3.51548	3.5482	0.12105	0.596873	0.652398	3.00171	1.17745	2.88698
DNAJC12	0.159895	0.147037	0.245901	4.32225	4.86745	4.30295	0.125187	0.606994	0.167923	3.34324	1.74285	3.78657
HPSE	0.366899	0.267695	0.322355	3.19149	3.68	3.67995	0.0487084	0.188846	0.106971	2.69189	1.46421	3.13152
P2RX7	0.454722	0.381099	0.345057	3.00283	2.46429	2.64629	0.175246	0.168424	0.203163	2.27222	1.40519	2.73898
GPR174	2.47791	1.76213	2.08061	7.02455	6.63794	7.53714	1.02954	1.85687	1.37951	6.43503	4.09023	7.32273
FER1L6	1.20145	1.298	1.28902	6.12206	5.4724	6.64549	0.154704	0.419513	0.356803	5.25172	2.16317	5.42065
DSE	3.19825	3.39448	3.30992	12.4575	13.3054	13.0191	0.894526	2.01317	2.09547	12.4135	5.5268	12.0809
FAM49A	3.75092	3.87259	3.64666	9.97816	8.56949	8.52985	1.20422	2.67993	2.40364	8.2917	4.75766	8.91721
NCEH1	8.18692	8.26368	8.74003	18.1632	17.8949	17.3165	3.78304	6.63097	6.61201	15.7779	10.8208	17.1459
CMAS	54.3689	52.0981	53.8212	113.349	107.147	107.163	27.6066	50.2186	54.5792	93.7056	72.6534	92.9721
SAMD9	8.05825	8.36622	7.94391	17.6625	16.3088	15.6974	5.40539	6.79468	7.80952	14.8373	12.6188	14.6854
TMEM14A	3.38882	4.00515	3.88411	11.8092	9.86261	9.81212	1.99813	3.56169	4.40405	9.3305	5.27121	10.5106
TRIM69	4.37523	4.0495	3.71897	14.2373	14.5265	13.2541	2.23838	5.38848	4.64714	12.464	6.87334	12.4518
FAM171B	1.37516	1.48204	1.50131	4.25167	4.28334	4.18884	1.15592	1.77227	2.0011	3.8093	2.43796	3.74485
IL7R	3.57731	4.17351	4.49053	23.2807	24.9498	22.6334	2.16034	4.55824	6.38274	21.9723	11.8933	20.1316
GCNT2	0.646951	0.941934	0.845235	9.22055	8.18935	7.83491	0.473479	1.12161	1.47713	6.90053	3.88132	6.34489
CFH	5.30773	4.54685	5.7587	35.867	35.1305	33.2548	3.07525	6.3674	5.83171	27.8586	16.1531	28.3366
SERPINB2	6.76342	5.98146	6.47284	40.8934	36.2614	38.5838	2.99525	6.09006	4.49032	32.4367	17.7024	32.2174
SNCA	8.4157	10.0644	8.67452	61.8113	57.0638	58.6253	3.14684	7.75695	7.22923	50.279	22.78	46.7818
CDK18	0.340395	0.214326	0.255782	2.22037	2.1421	1.86811	0.182548	0.220814	0.234756	1.78576	0.63818	1.63494
IFI44	0.282733	0.133424	0.261781	3.32081	3.18676	2.8614	0.598815	0.450516	0.510477	2.79187	0.862228	2.65466
EGF	0.132701	0.405298	0.190178	3.34825	3.42876	2.79434	0.558714	0.563407	0.690546	2.97165	0.999809	2.3489
GDAP1	1.87478	1.30131	1.48117	6.79148	5.93718	4.84918	0.653235	2.73719	2.17546	5.72588	2.76013	5.20697
SHTN1	8.15815	7.7057	7.83338	17.1564	16.6035	15.7192	7.37888	9.97405	10.5645	14.348	11.3066	15.0138
CD2AP	10.1678	11.82	11.3758	26.1072	24.647	23.6324	9.29642	13.4287	14.0602	22.8686	18.564	21.981
COL4A5	2.84323	3.26616	4.13767	11.5757	12.8137	11.9834	2.9651	6.01944	6.5184	11.5999	7.07717	10.6888
CLIC6	1.65159	1.68443	1.79094	6.78786	7.00813	6.99147	1.83979	3.29971	3.03497	6.95821	3.82754	6.31657
ROS1	0.727795	0.527452	0.720984	3.02136	2.90551	3.02296	0.764057	1.40227	1.53471	2.85613	1.52804	2.40688
TTC33	8.66782	9.6999	8.30838	18.5342	17.1046	17.8309	7.47866	11.5056	13.3447	18.954	11.8208	16.3452
GNAL	0.855143	0.717105	0.730426	2.5453	2.38499	2.61242	0.472478	0.615756	1.40025	2.55424	1.09436	2.32652
PAQR8	1.63447	1.61475	1.71283	3.66964	3.2414	3.37068	0.947714	2.16166	2.34375	3.55354	2.10057	3.60324
PKD2	4.78827	4.38439	4.43883	11.0494	9.62972	10.3864	3.02316	7.10982	7.29443	11.5849	6.94359	11.157
AASS	4.3527	4.31999	5.04796	8.76946	8.62348	8.40058	3.20386	6.50294	6.64358	9.01209	6.47174	9.41573
GPR180	2.72663	2.99351	3.0722	6.00689	6.12448	5.70663	2.07978	4.02686	4.08958	6.61616	4.44353	6.41111
RDH11	21.0712	24.3603	24.0839	49.9531	49.6214	52.69	19.366	35.1093	33.8011	52.8855	31.6083	52.5642
CCDC71L	4.50325	4.06874	4.03918	12.39	13.4065	15.4	3.24245	7.64477	7.08873	13.7208	7.13741	14.4296
C12orf75	7.61413	6.23051	7.11722	32.7228	35.985	32.1078	4.44188	13.5164	12.7993	33.2027	16.5452	34.4956
PLA2G4A	8.26831	8.33964	8.01349	29.6548	28.979	28.6532	6.15392	14.2463	14.4693	33.5857	16.6905	31.3172
CCDC50	9.39984	9.17559	7.99799	31.8749	31.1403	32.7788	7.81148	16.2433	16.7842	35.7913	19.6552	33.9997
PDGFC	1.87074	2.34643	1.7013	7.78196	6.95952	7.79926	2.04286	4.29898	4.03353	7.44546	5.07948	8.02049
RNF182	2.15234	2.53319	2.20271	9.90938	8.59849	8.93257	1.31865	4.67868	4.07184	9.63626	4.89714	11.0788
TCAF1	4.69481	5.14896	5.48284	14.8724	13.9584	13.1639	3.93428	7.50964	7.52015	14.0931	7.50206	14.5767
ECI2	8.1393	8.08606	7.29864	22.7367	22.4145	20.6852	6.67758	12.3711	12.0415	20.0052	10.607	22.3759
UST	0.639027	0.91935	0.668996	5.48582	5.88606	5.33925	1.43124	2.85739	2.98601	5.7047	2.8439	5.64247
CBR3	1.4699	1.92377	1.26222	7.886	8.13324	7.77726	1.64892	4.29474	4.95456	9.13497	3.01709	9.21512
TPST1	0.222907	0.217537	0.144658	1.76351	1.89222	1.41355	0.298963	0.38912	0.994976	2.62294	0.736395	1.77525
TNFRSF11A	0.0995722	0.121002	0.12574	0.93601	1.14042	0.960916	0.240331	0.447518	0.32194	1.48178	0.694637	1.2004
MET	0.371102	0.419095	0.370259	1.87297	1.58994	1.66912	0.305477	0.678012	0.597288	2.46026	1.10756	1.73922
KHDRBS2	0.127638	0.223397	0.425817	1.12775	1.06744	0.879997	0.0868897	0.425713	0.292784	1.5524	0.435507	1.16321
S100A4	446.081	574.179	553.608	907.677	905.143	879.474	101.225	387.994	370.2	1073.06	394.792	1025.99
RINL	11.3913	13.0163	12.3506	22.0168	25.327	23.8887	2.11091	8.61572	6.95404	27.6928	8.23464	28.0092
ECM1	7.52124	7.77383	7.44046	13.7064	14.3912	15.0843	1.35169	4.55792	5.06854	15.4878	5.5839	16.8963
TPSAB1	10.2147	9.80942	10.7543	16.9141	18.1994	18.8665	0.694522	1.26825	1.34731	22.4641	7.2627	21.597
HLA-DRB4	27.2252	26.3927	26.9225	38.3024	40.6723	41.5883	8.46973	17.2023	13.7301	43.3899	26.3016	45.0708
APH1B	18.7678	18.145	19.2682	21.181	22.4134	22.9543	2.52929	9.72152	9.03159	27.5297	15.1598	29.1448
AKAP13	40.4917	40.0706	41.6247	53.1188	50.0241	50.1436	16.8513	26.7122	28.241	60.7917	42.6835	66.1799
CLEC5A	93.893	87.9242	93.3091	114.908	109.144	110.748	22.68	49.2193	45.6364	164.354	91.429	156.818
STX3	35.6983	38.5682	35.7338	46.3192	44.1745	45.3527	8.20328	21.6877	21.3068	73.0421	32.4473	68.0428
MS4A7	4.02658	7.63472	6.64263	10.1991	11.9194	10.348	0.855402	3.17911	3.78868	15.0938	7.22673	18.6702
RALGPS2	5.43767	4.94513	7.15027	10.981	12.9091	10.9461	2.14039	4.65543	6.52835	13.9802	8.76084	16.0983
TMOD3	31.0511	30.974	31.9219	43.2717	45.4195	46.6066	12.1992	27.4504	27.4015	56.0605	43.2139	61.8869
HECA	8.7634	8.35829	9.61733	14.4683	15.3206	14.8203	3.19255	8.61584	8.70534	19.8723	11.6845	20.1377
ATP8B4	44.2569	44.6084	47.0264	71.2821	72.9528	69.265	18.9456	38.78	42.7653	97.7318	57.5362	96.1035
SCARB2	10.5374	12.1403	12.9785	20.6081	21.5254	21.3439	4.0616	10.6935	11.5564	31.2055	18.4049	29.0053
KDM7A	3.41119	4.03904	4.6503	7.13146	7.38082	9.10978	1.60445	3.34127	3.28377	11.1279	6.99664	9.52062
CATSPER1	2.15663	2.2878	2.44712	4.28518	4.73022	5.70087	0.794769	1.3994	1.15966	6.51036	3.92262	6.19459
MCEMP1	7.00901	8.12182	8.97946	16.8236	14.4734	18.7302	2.14187	3.06866	3.28992	19.9555	14.0768	20.8269
FST	6.56367	7.46886	5.98878	19.5518	16.0469	20.3752	0.455876	1.45093	2.50287	21.7563	10.5664	23.1485
CXCL8	200.319	221.659	229.138	738.266	676.698	853.723	43.0475	119.328	114.239	933.462	525.533	913.105
ANKEF1	1.22172	1.40636	1.37073	3.14429	3.00956	3.70716	0.765877	1.19836	1.26438	3.65281	2.01797	3.48121
SIGLEC17P	1.34836	1.31479	2.086	9.37136	9.35348	11.0407	0.333202	0.756589	0.741588	10.8761	3.47942	10.4793
RTN4RL2	1.36124	1.26814	1.00567	2.93505	3.08569	3.4241	0.832758	0.709052	0.792192	3.96821	1.43793	3.30496
CD22	0.112949	0.287812	0.101792	3.31862	2.84343	3.151	0.0787581	0.434077	0.152824	3.49334	0.853898	2.80722
GPR84	0.9774	1.18296	1.07892	8.90054	8.78492	8.76625	0.476715	1.23491	1.11071	9.61656	3.84343	8.77893
ARFGEF3	0.157386	0.173284	0.144156	1.22779	1.25455	1.3611	0.0686957	0.164745	0.148123	1.43984	0.65357	1.34419
ABLIM3	0.377712	0.394455	0.457303	6.44818	5.82364	6.66958	0.0481461	0.0674912	0.0522795	8.08721	3.18438	6.10415
TRIM34	1.34421	2.0894	2.43002	5.1615	4.3851	5.1517	0.994138	1.4034	1.14161	5.86027	3.51329	4.88615
FGD6	0.531758	0.594457	0.531977	1.64657	1.69891	1.81927	0.137209	0.325947	0.432075	1.87285	0.993623	1.42343
SLC40A1	0.925191	1.04609	0.904487	1.96829	2.1028	1.76804	0.424882	0.813719	0.79993	2.24151	1.36527	2.06465
ARG2	15.8857	16.0682	17.582	42.9393	38.8109	39.9677	5.38833	12.9101	13.1842	47.7203	22.7352	45.9522
LPXN	59.8638	59.3588	69.8892	150.341	160.296	149.655	18.9019	37.5808	39.3894	163.626	83.374	172.72
KIF13A	3.96487	4.81456	4.14522	7.74128	8.09711	7.60617	1.12867	2.84225	2.29381	8.58415	4.47863	9.70278
PIK3R6	1.68121	1.18952	1.39801	3.20327	3.16938	2.70452	0.232462	0.514481	0.638842	3.59006	1.52609	3.72522
OSBPL11	9.31843	9.19162	9.8307	18.2198	17.9452	16.9512	3.02218	6.77665	6.81064	22.047	12.6014	22.1352
STK17B	24.5894	26.3388	26.2893	44.3762	40.9033	40.5548	10.2922	15.201	17.3876	46.8453	33.7936	43.9674
TLR6	3.51588	4.796	4.33406	8.59442	8.41702	8.31363	0.864881	1.77506	1.59183	8.66238	5.57707	8.40035
SAMD9L	5.92632	5.93323	5.52691	11.4865	10.7005	10.9823	1.93496	2.43353	3.0894	9.59294	6.21148	10.307
ENTPD1	3.46201	3.90913	3.8079	8.07344	8.22907	7.86521	0.745651	1.48083	1.67559	8.39872	3.27468	7.93722
BTN2A2	3.48768	3.46239	3.81554	8.76043	8.48895	8.89526	1.13086	2.21639	2.90027	8.32458	3.707	10.3654
GIMAP1	0.874356	0.765441	0.806825	2.09085	2.04149	2.27895	0.11766	0.345893	0.301943	2.03336	1.13498	2.45811
C6orf183	0.623589	0.567817	0.596276	1.76788	1.91237	1.6161	0.284126	0.424284	0.405943	1.40624	1.03994	1.87232
RP11-568K15.1	4.47169	5.55127	5.04146	11.9511	11.204	10.3622	3.14545	4.82005	5.0535	9.49031	7.72277	12.1733
ZC3H12B	0.44076	0.651856	0.467857	1.07877	1.00828	0.875873	0.351696	0.437242	0.641568	0.988546	0.637607	1.05414
LRRC16A	0.571333	0.644418	0.500425	1.14136	1.09287	1.02449	0.305434	0.37833	0.555745	1.16564	0.805472	1.25367
PCED1B	0.579857	0.95813	0.69343	2.71494	3.3556	2.55904	0.187253	0.502122	0.741747	3.12735	1.94622	3.47197
SEMA3A	0.105368	0.0168904	0.19749	0.78168	0.660163	0.375579	0.158706	0.109075	0.116933	0.667149	0.373939	0.643664
GBP3	4.509	4.06466	4.58496	11.2333	8.41015	8.1832	2.48057	2.36775	3.75332	10.5875	5.9648	9.4601
ZNF366	0.427722	0.328097	0.316334	1.49168	0.98206	1.26429	0.00857664	0.0376024	0.0362843	2.20187	0.611006	2.06583
LRRK2	0.921603	1.06314	1.14463	2.68241	2.63842	2.87464	0.209202	0.572795	0.730656	4.08854	2.11822	4.70513
TMEM45A	5.8896	6.43655	5.76968	12.6157	10.1958	13.6259	2.26078	5.38654	4.94522	17.5141	8.705	20.7856
KIF3C	1.67225	3.06526	2.2672	7.57536	7.53926	8.83167	1.5311	3.31152	2.32251	12.2013	3.28911	15.0383
ST6GALNAC4	1.43311	2.17518	1.83106	5.2486	4.7906	6.41611	0.431129	2.31949	2.18929	9.78634	2.28971	10.9948
IL21R	2.66054	2.6876	2.47329	8.02382	7.70604	9.49533	0.484441	2.21723	2.51099	15.5075	3.86975	15.6897
COLQ	1.3121	2.81121	2.14044	10.2282	11.3221	12.1037	0.656316	1.40828	2.00757	18.8182	5.84598	17.0545
DNASE2	0.911889	1.2773	0.951179	4.19626	5.13755	5.06599	0.140135	0.446292	0.343534	8.12752	2.99397	7.94884
SH2D2A	5.55229	6.99429	5.91668	43.6907	46.1872	52.1596	3.30148	11.1858	7.48972	72.9954	30.9791	73.3061
TBC1D9	0.0306005	0.0155518	0.0273429	0.466093	0.424945	0.517688	0.0428291	0.0542344	0.0599069	0.77292	0.26409	0.836829
FSD1	0.172775	0.293753	0.51233	5.43217	5.86382	6.36024	0.173819	0.837328	0.880382	8.49819	1.73937	9.3993
MAPRE3	3.55157	3.58319	2.67297	10.1901	9.75885	10.3379	2.0217	3.47235	3.74444	12.5338	5.27332	13.8387
PTGER4P2	5.60264	4.71522	8.00719	25.9954	19.1233	28.5476	0.578825	6.5169	5.69108	32.3703	6.18781	32.3378
HTATSF1P2	4.18872	3.57523	5.51543	10.5006	7.48864	9.20212	0.995394	3.14802	3.55493	11.8837	4.35408	11.3659
SLC26A2	15.7183	16.7174	17.9135	27.2195	25.755	28.2818	5.20596	14.2858	14.7558	33.877	17.3282	34.331
CD53	92.7491	97.875	99.3754	148.523	145.457	146.061	31.3639	76.8736	83.1112	184.461	95.3276	184.058
RNF11	36.827	41.303	43.6417	63.3138	62.3555	64.6697	11.7313	40.06	40.2199	91.0344	43.0653	95.0508
BTN2A3P	1.33036	1.37773	1.47341	3.35452	3.009	3.0076	0.239048	1.70659	1.5202	4.16418	1.4615	4.64187
CREM	16.1942	17.7217	14.9563	29.2614	27.5018	33.2715	6.01924	16.1563	17.5162	38.9484	19.4012	39.5948
IQSEC2	1.87586	1.81115	2.0124	4.5315	4.77093	5.39808	0.619573	2.075	1.66696	7.14566	3.1441	6.83775
GNE	3.89561	4.01027	4.34928	7.92447	8.71319	8.92344	1.45746	4.17759	4.34216	11.4752	5.56504	11.2867
CREBL2	6.61016	7.01801	6.96937	12.9365	13.0997	14.149	3.34583	6.83159	7.14889	16.7929	9.8593	16.7326
NEK7	21.6817	21.0026	23.6907	44.7773	43.987	48.1022	12.1421	25.0705	23.8291	55.6562	37.8499	54.9907
YES1	7.58974	7.79474	8.83332	20.4098	18.3221	21.0335	4.11268	11.1419	10.1543	22.188	13.9328	23.1617
SVIP	14.9143	12.8635	14.9117	36.3053	35.135	35.541	7.80373	22.7275	16.3993	42.5049	28.5995	39.7135
GLO1	89.5147	89.1186	90.0395	218.556	207.2	210.017	55.7244	122.848	119.755	274.576	151.61	272.05
RAP2A	6.44039	6.20267	6.60565	12.8851	13.07	13.1234	3.51095	8.15366	7.81991	17.9381	10.5185	19.0274
FAM8A1	4.48245	4.79763	4.93514	9.1508	8.44196	9.44867	2.5091	5.80399	5.60813	12.0666	7.79963	11.9316
TICAM2	0.926931	1.77435	2.15976	5.7485	5.87533	5.60565	1.02738	2.54188	2.84407	8.50327	5.17062	8.26436
PARP15	2.38274	1.90709	2.34013	5.03431	5.10217	4.96944	1.60132	2.78289	2.89382	7.10755	4.79052	6.85298
PAM	19.1678	18.3594	18.2543	74.5772	68.0466	62.8132	9.90628	27.0047	26.4623	96.0643	56.1247	98.4855
PRKCH	3.84772	2.3579	3.8634	7.45721	6.83297	6.53169	2.14619	3.69589	4.16395	9.76074	5.00051	9.00142
PJA1	3.3982	3.46214	3.40073	7.36186	6.85205	5.66334	1.79237	3.70039	4.72469	8.09702	4.24866	8.19881
MOB3B	1.51739	1.63298	1.627	3.20978	3.00823	3.08524	0.970606	1.68948	2.07573	3.49632	2.31645	4.11041
PNPLA1	1.11721	1.08371	0.798956	2.8142	2.5133	2.92414	0.393348	1.12576	1.33168	2.71128	1.35554	3.51642
HSPA13	14.7301	16.2351	16.2271	30.3474	30.403	31.0768	7.80769	19.7728	18.6047	33.145	19.4008	33.5268
ARMCX6	8.57328	9.20955	8.11646	21.2888	20.7698	21.7766	5.29387	12.2047	12.664	23.516	12.0359	25.6352
TMEM233	4.77776	4.27105	4.6052	15.1838	15.2126	15.6578	1.62673	7.20535	6.10582	18.1876	7.27551	20.5349
KIF21A	13.5822	12.5571	13.8107	27.7844	28.3253	27.2335	8.40027	17.6691	17.0214	33.2672	17.4338	32.5043
CD59	16.7856	16.1641	15.9619	57.9338	53.5525	58.5793	9.26361	29.0892	27.2881	72.3479	25.8809	65.4707
EFNA4	2.01897	3.04208	2.18291	8.63967	8.01144	9.08097	1.22418	3.65473	3.99759	12.4247	3.0714	10.5697
LRRC42	5.19231	4.90261	4.7377	12.4111	12.3525	13.9561	3.37773	8.34155	8.21107	17.1159	7.35476	15.2235
PI4K2A	2.52398	2.20948	2.45016	9.30326	10.0523	11.3111	1.83609	5.6996	5.61067	13.7096	4.51618	12.9491
ATP8B2	13.4091	11.4708	11.7215	31.1826	32.1677	35.6255	5.10528	21.5626	20.2796	43.0442	12.7569	46.0122
PLOD1	16.6597	18.3602	18.0299	38.1631	36.6374	42.2568	6.85235	27.7585	24.8923	50.3808	15.8139	48.5435
DPEP1	43.0464	46.8556	44.655	90.5989	84.739	99.1808	16.088	63.762	63.7183	119.849	23.7517	113.55
MC1R	1.69812	2.01197	1.61788	3.35305	3.54706	4.43786	0.360747	2.34359	2.05395	5.25353	1.07231	5.28603
ARHGEF11	2.44771	2.88982	2.62883	7.33655	7.39853	9.77905	1.18214	4.10021	3.36866	9.53852	2.43077	11.4817
CHPF	1.70319	1.98574	1.53816	4.85161	4.4728	5.87548	0.406929	2.17578	1.86786	5.46467	1.49195	6.33285
IL27RA	4.35658	4.22537	3.93057	9.49742	9.77062	10.1211	0.999465	4.54743	4.52358	11.9662	3.42422	12.9018
ACOT11	3.72812	3.81679	3.27018	6.28174	7.50297	7.00408	1.17796	3.29854	3.28139	7.68545	2.30146	9.1401
SEPW1	35.1528	35.5767	45.2509	66.757	79.5845	78.9774	9.4711	47.3708	41.12	93.8389	31.6622	98.6415
BLVRA	2.55827	3.57535	3.45435	5.65851	6.86468	6.80377	1.51403	3.61556	3.20658	7.91703	2.37601	6.50664
TMEM9	4.17901	6.49764	5.14485	9.45053	10.0685	10.5833	1.98483	6.74382	5.07617	8.51326	3.32796	10.9969
PELO	6.6552	9.76274	8.32839	18.7914	16.9095	15.5061	3.43361	11.9133	10.3249	15.9053	5.18925	18.7667
COPZ2	3.86854	3.08366	3.55124	7.24172	6.79888	7.70085	2.00465	5.04698	4.18856	6.51116	2.12801	7.10446
KAZALD1	4.53422	4.23248	4.82047	12.8615	12.3642	15.0987	1.5631	8.6963	6.97426	13.5996	2.70702	14.7517
USP18	0.573511	0.846301	0.720235	2.22943	2.25938	2.4036	0.3244	1.67623	1.39721	2.34112	0.848642	1.84874
ILDR2	3.20662	3.35622	2.47231	6.0976	6.4119	6.80877	2.20048	5.87374	4.73174	6.29616	3.88561	5.25504
CDKL1	6.02322	5.39663	8.29603	14.4246	13.2556	15.7023	4.13494	12.0574	12.1116	11.8017	8.62219	10.5094
PDK1	4.30919	3.91445	5.99847	10.7089	11.8602	15.1374	3.38889	8.3889	8.74143	8.58381	4.3339	8.68582
BNIP3	19.5633	20.6242	18.8602	41.6834	39.5137	63.76	17.9014	32.3962	31.6107	40.5799	18.6675	41.165
RP1-152L7.5	0.758102	0.391507	0.270533	2.09393	2.15761	3.03419	0.535569	1.08534	1.11914	1.52822	0.789327	1.8649
GPR3	0.16225	0.0828984	0.0547044	1.24211	1.28323	1.78724	0.241289	0.514917	0.573539	0.638079	0.225694	0.72497
AMPD3	2.05989	1.66221	1.93988	4.64087	5.46675	5.99789	1.03893	2.40464	2.90476	3.71073	2.49838	3.56864
ZNF462	0.961989	0.97944	0.8629	2.14172	2.72284	2.81906	0.703065	1.34624	1.67112	2.12589	0.99779	1.90182
ZNF826P	6.64558	6.91945	8.15225	16.1825	18.8953	18.6151	7.53418	13.0731	12.6704	13.2012	9.17996	14.1006
MGST2	41.1476	41.8356	42.039	119.162	126.104	122.008	49.8694	77.5483	74.8778	88.5493	55.0908	89.233
PPM1E	1.54083	1.45875	1.24372	4.90712	4.85007	4.45324	1.50986	2.90783	2.85135	3.38572	2.02116	3.29114
EFCAB2	22.3888	30.4756	27.671	79.8278	83.119	75.6367	27.3938	46.9352	48.4058	61.8575	41.088	62.0573
VWA8	6.78607	6.47387	6.31464	15.0856	14.1196	14.762	5.32977	10.1311	11.3508	10.9384	8.75105	11.3181
STK39	9.15335	8.19219	8.53635	25.0353	23.8964	26.1343	10.3631	16.9139	17.7371	21.3141	13.0558	19.3477
ALDH1L2	8.54357	7.44586	7.90479	24.9763	23.956	25.2047	9.06833	14.4688	15.3341	18.9125	12.4457	18.9166
UGT3A2	0.585141	0.926165	0.845154	19.3245	20.6605	20.8924	2.7084	7.50434	6.99417	12.1028	5.92681	13.2216
PRDM8	29.6511	31.1897	29.646	126.341	129.517	136.238	37.9	65.1228	59.9801	90.0731	53.9848	90.9398
ST3GAL5	3.44272	3.65673	3.50039	11.7724	12.1642	13.4645	3.31929	5.50816	6.65389	9.16398	6.11525	8.88191
F2R	8.84083	8.72222	8.6041	25.0821	23.992	27.1273	6.81789	14.8956	14.2041	18.413	11.1278	18.3683
TRIM7	1.46167	1.12315	1.65168	6.49672	5.46415	6.7132	2.57239	3.71959	3.50073	4.20409	1.61604	5.77248
DBN1	7.39769	7.64478	7.03123	16.3861	17.8865	18.9654	9.69982	11.4332	11.8678	14.52	6.80506	14.3157
RAPGEF5	0.558095	0.68021	0.69075	2.58674	2.68827	3.44969	1.44073	1.66627	1.56365	2.26364	1.1897	1.62057
HOXB5	0.189799	0.129342	0.151747	1.83168	1.75649	2.54914	0.902747	0.92108	1.25926	1.6913	1.02189	1.50802
PBX3	10.8559	10.374	11.8027	23.6305	19.9018	24.487	14.1426	16.5256	15.9249	18.8955	16.2154	18.757
ETV5	1.99737	1.47397	1.8007	19.3408	18.2412	23.1018	6.13891	10.0218	9.44997	19.6716	10.2879	17.9801
NRGN	30.3863	28.0613	26.9633	63.3298	65.1212	73.0103	39.9202	52.5525	53.0409	69.3466	49.1279	68.8897
SCD5	1.52961	1.58563	1.60842	7.64719	8.17151	9.53331	3.60497	5.92273	6.26324	8.429	5.38088	8.50952
CTH	3.81909	4.92664	4.53702	14.5725	15.1876	16.835	4.31907	10.2046	11.1784	16.3936	10.7522	16.0952
SOAT1	13.6613	11.6869	13.5893	34.678	35.8897	36.7685	11.5218	23.6375	24.4263	36.7403	24.658	35.5119
PCBD1	25.24	24.1642	24.0976	41.7629	48.5553	49.082	21.4824	37.912	37.2862	44.8172	35.0188	47.2148
RPS6KA5	1.20041	1.82653	1.35132	4.70035	5.08574	6.22571	1.00186	4.06923	3.12772	4.67882	2.27177	5.73895
GLRB	2.75287	2.50878	3.06378	9.00589	7.53883	9.80955	2.39787	6.11627	5.40252	8.2709	4.06898	9.34478
HGF	452.859	451.03	464.946	912.033	825.569	966.772	312.483	610.579	622.472	885.078	514.701	906.836
RBFOX2	3.27928	3.19185	3.15919	13.3575	14.133	15.2535	3.22749	6.70486	7.78533	13.2316	6.02428	13.4629
FHL1	9.58796	8.67099	9.82397	30.5713	31.2698	33.6232	10.6884	21.0923	20.1192	29.3907	15.4095	28.823
VLDLR	4.50311	4.12534	4.70368	12.4217	12.6208	15.838	3.88007	9.95469	8.98699	12.3984	5.35135	12.2308
ZNF609	8.8059	9.33545	8.82557	20.5477	20.0425	22.2152	7.27915	15.0784	15.2526	18.4193	9.38709	18.8709
LIMK2	4.16104	4.09423	3.81551	11.3242	11.6932	12.8719	2.65349	7.59972	7.07176	10.1479	3.04604	11.1699
ANKRD34A	0.42274	0.383723	0.41382	1.21787	1.09787	1.49401	0.373717	0.682017	0.695338	1.20728	0.429822	1.07659
TCAF2	0.562312	0.421629	0.551429	1.60633	1.60216	2.00368	0.237342	0.838549	0.753949	1.49512	0.651585	1.58037
TMEM51	1.68079	1.85487	1.94348	6.64348	7.23983	7.87374	1.22501	3.0312	3.37868	5.38808	2.32824	6.12005
DNAJC18	4.20087	5.27397	4.05579	19.0652	18.0617	20.6407	2.37198	7.71536	8.07424	15.2076	8.60968	18.12
TCEAL8	27.8773	29.6377	28.7729	71.8336	71.3133	69.3362	20.03	34.7853	38.6743	59.8645	36.6898	62.2399
CRISPLD1	7.47105	7.03884	7.0372	24.8082	25.1303	23.8957	4.22834	12.1494	11.9302	21.3348	9.64162	22.2632
UTRN	17.7169	16.2933	16.5972	41.3696	43.8849	39.3082	13.3662	23.2749	24.2569	35.2848	19.5275	36.7267
MPZL1	6.74335	7.2064	6.24858	40.197	39.6254	40.1714	6.10127	14.824	14.5573	31.0774	12.7707	31.5855
EPDR1	5.9363	8.1358	8.28057	56.9675	56.5026	56.4098	9.52564	23.3724	23.664	45.2721	20.2328	42.4996
MMD	4.81775	4.32737	3.85653	11.1758	11.3191	11.3063	3.89565	8.92651	6.84853	10.4011	6.62812	10.6219
ABHD3	21.9845	20.562	24.8479	45.5164	48.0225	45.5135	16.7281	32.8717	30.8411	41.4638	28.5798	41.1592
HSD17B12	51.7801	51.3779	52.9842	105.246	107.565	107.641	38.0383	80.2069	79.8496	91.2605	61.354	91.4037
AC011043.1	13.2035	16.2932	15.5767	40.1617	37.8441	37.2664	11.0038	22.7003	25.742	32.6817	19.7342	32.5618
BCL9	3.04063	2.80021	3.20552	9.54928	7.78889	8.23081	1.92711	3.86974	5.7385	7.50326	3.79393	7.27457
RNF175	0.798561	0.655219	0.883164	3.20647	3.35781	3.51018	0.474929	1.26698	2.21412	3.07203	1.40052	2.1698
ARHGAP24	0.525914	0.625505	0.800139	2.80049	2.75866	2.78293	0.744178	1.58944	2.34748	2.37577	0.931518	2.27996
SPATS2	9.00405	9.12535	9.72269	19.0815	19.0155	15.3424	8.8293	13.2219	14.7543	17.6964	10.9632	15.7926
SUPT3H	3.21848	2.93552	3.48204	7.19336	7.45226	6.36836	2.30868	5.58695	4.56451	7.58657	4.1391	6.67411
AIFM2	4.30243	4.66367	4.7367	15.8397	15.8008	15.3368	2.94502	10.4252	9.54518	16.3082	4.15762	16.6652
MELK	18.3801	20.1365	18.3517	42.2469	39.636	40.7412	13.8375	31.6811	30.3734	40.5044	23.9134	40.3608
PI4K2B	11.8972	14.4473	14.0881	31.2382	31.4236	28.962	7.8705	22.2583	22.7134	28.5222	14.8412	29.403
INPP4B	11.2575	12.2198	12.2254	23.9791	22.6375	21.7064	8.39764	16.3603	17.8286	20.7167	11.633	20.7884
MTMR1	11.2133	9.50265	11.958	23.425	22.8846	19.8909	5.98199	14.7607	14.5916	18.5663	8.60989	17.2136
CYP2U1	2.18451	2.02115	2.21855	4.68975	4.24037	4.23475	0.849069	2.52073	2.71456	3.56866	1.72488	3.57393
SCOC	26.0413	24.8003	25.6698	48.8297	48.1125	47.4878	11.9956	32.6598	31.2946	40.4519	21.6509	40.3967
PECR	4.77744	4.9876	4.76983	11.1809	10.8319	11.4037	2.26826	7.56204	6.75375	8.294	3.83762	10.3431
COX7A2	193.509	206.231	224.422	436.433	404.599	421.159	133.487	313.468	304.58	355.995	194.497	356.056
HIGD1A	60.213	68.9203	64.4699	131.676	124.099	119.376	38.4714	101.075	91.5675	102.864	55.1107	105.447
ANXA7	44.373	56.292	48.5385	112.987	110.97	106.106	27.2609	77.0049	78.6864	95.5066	35.2763	96.9561
SMCO4	12.8511	17.2305	12.3227	37.2184	32.569	33.4248	8.33689	25.8493	19.2945	30.0141	13.6492	30.7392
TMEM60	9.1388	12.1899	9.55624	19.2589	19.5773	19.6874	6.07082	13.9065	13.5672	15.5251	9.40499	14.8366
DYRK4	24.4622	29.4746	27.1273	49.9766	50.1816	51.9763	13.7545	36.2182	34.7819	39.0796	22.3757	40.2587
SIL1	14.3504	15.8544	18.3332	36.3329	36.4979	36.6918	9.3929	21.882	23.2881	29.3228	12.0606	29.7821
HK1	49.6198	52.5865	52.9211	121.961	113.754	115.067	35.9446	69.2639	80.5815	95.2024	43.1213	91.6715
NT5DC1	14.1912	19.1679	17.4133	67.75	62.1115	61.6283	6.19675	30.3894	30.0604	45.6938	11.0458	45.3134
PRDX1	271.696	269.73	280.376	838.412	897.815	812.056	151.838	492.216	484.396	629.12	239.006	626.778
PRAME	6.96599	6.82818	6.53352	17.5142	18.2212	17.3773	4.35505	11.4815	10.924	13.9118	6.2606	14.5211
AKR1B1	51.7904	52.8369	53.0489	147.541	161.194	152.822	23.2562	101.03	86.4721	116.018	31.8504	118.44
CCDC167	23.2176	18.853	23.0259	56.4148	68.8408	64.2506	9.46315	49.636	37.3291	54.0055	10.1494	53.9813
FIBP	33.6166	29.394	31.5053	55.5544	62.4243	65.0219	20.6755	43.4388	40.1117	52.299	17.0109	53.9119
TSPAN33	5.83923	6.35267	4.66459	11.6778	12.9017	13.4148	2.39979	9.07344	7.96735	11.3691	2.66181	12.0688
AP2S1	89.7844	93.1016	95.3364	171.403	177.967	195.996	38.8731	146.882	126.508	156.576	43.2505	161.906
ATP6V0E2	15.8268	17.9803	15.8241	31.483	36.9555	36.5268	8.55808	26.3346	27.7141	31.7811	9.40015	27.998
NAGA	8.39166	8.46072	7.65043	18.9395	19.1313	20.4524	3.566	12.5607	12.3454	15.5684	3.89616	14.3224
GOT1	19.9813	17.7265	19.2453	43.1347	41.7429	48.9743	13.6575	31.8005	30.1948	35.2919	12.7489	34.7044
RNLS	3.18127	3.11329	3.66786	7.15277	6.73603	7.88738	1.8608	3.69492	4.04452	6.93968	2.37757	4.4047
FUCA1	4.43541	5.04946	5.31278	9.01457	8.8379	10.0736	1.93308	4.56916	5.66487	8.00229	3.27304	7.89149
TCAF1P1	0.688703	1.02547	0.816396	2.18204	2.09399	2.32724	0.152402	1.01601	1.39428	2.07715	0.198736	1.98633
OAZ2	28.1028	33.0914	29.9121	66.0805	66.5272	69.1908	10.9493	35.8448	34.5326	56.556	17.3366	58.7052
BST2	48.9873	51.0161	50.5458	148.919	154.748	156.133	12.0884	60.8751	57.6228	138.082	24.5511	142.726
HAAO	8.51019	9.03721	7.91734	17.0527	17.3038	19.8551	4.7259	10.241	9.26354	16.2269	6.57747	16.4985
PDLIM2	26.2653	28.6944	21.9065	44.6722	51.0796	53.189	7.829	27.4788	24.2509	44.9621	14.4251	40.9973
SCAMP5	3.68035	3.94005	3.17941	5.87784	8.61233	6.93886	1.08525	4.33028	4.33155	6.4826	1.86465	4.91285
ADGRL1	11.0859	12.8817	12.6017	23.3549	25.6939	25.0959	5.57001	18.849	16.1861	18.3235	5.11579	19.9351
TOMM40L	25.0504	27.1555	24.861	47.7839	51.8276	49.6286	8.2382	32.1763	32.0911	38.7297	9.55519	39.4337
GNA15	153.057	158.867	162.936	288.036	299.63	339.175	42.3363	175.515	160.522	241.997	58.2151	249.023
FUCA2	31.5249	29.7257	30.5758	57.2269	55.7098	60.3123	10.6541	33.2444	32.4004	40.2018	13.5806	43.7783
PSD4	2.61505	3.58538	2.9767	5.96384	5.54058	5.73431	0.489152	2.84904	3.98497	4.33335	1.10142	3.63387
KIAA1211	1.84471	2.87424	1.2613	5.50866	4.22941	4.97193	1.22807	2.82366	3.08935	4.11932	1.64016	4.27319
BMPR1A	4.03293	5.19767	4.6868	10.8843	7.72433	8.54405	3.23138	6.23834	5.37249	10.1614	4.87715	8.70764
METTL9	7.34668	8.01001	8.76934	18.6242	15.5056	13.2502	2.00598	7.34028	7.24399	14.7129	5.87066	12.9539
TMEM19	13.3391	9.17541	9.34593	23.6565	20.786	18.0577	2.62304	11.1696	9.9099	18.4181	6.88964	19.0089
IFI27L2	11.5707	11.0095	13.9059	28.8984	32.4544	28.4532	3.09985	15.3235	12.2746	28.7272	5.4941	31.326
CST3	39.1504	41.6249	38.5675	81.742	89.1015	85.1734	14.279	50.8947	44.8005	80.1497	22.9083	82.4656
HMGN4	45.8017	56.5815	52.8888	111.663	101.325	103.657	11.5273	53.1418	53.1258	100.397	29.2154	103.15
SCPEP1	24.5271	28.6871	26.7093	59.0192	58.8215	56.7131	9.92945	25.3368	25.4944	56.0791	21.0462	55.8245
FBXO21	5.33959	4.81206	5.23737	14.611	15.9866	13.9927	1.42925	5.31518	5.34781	12.9482	3.9806	14.0983
TP53I3	3.16656	2.66538	2.8656	7.97528	9.32345	8.29324	1.59246	3.42011	3.17564	8.33134	2.33531	8.26729
DHTKD1	3.78263	2.86011	3.7637	8.78921	9.77575	9.56798	1.96483	4.67584	4.88567	9.36191	3.73196	8.84876
GIPC1	6.12297	5.9223	6.46457	20.3513	21.075	22.6927	2.59053	9.92441	9.25717	19.5142	4.96539	18.8289
ICAM2	7.60534	9.17189	9.21259	36.7412	38.9158	38.9778	3.49313	18.7617	16.9702	34.1319	7.45128	32.9218
STARD3NL	37.2395	40.7098	41.987	81.3692	85.0615	79.5509	19.8624	49.0527	48.4257	74.764	40.1001	76.7796
DECR1	71.7571	73.8293	76.6878	144.785	143.448	136.229	35.4987	89.9386	90.6085	130.668	69.3155	124.332
SLC16A7	7.66719	7.99526	9.1694	16.9741	17.0014	14.6417	5.07697	11.1538	9.57536	15.1676	9.62616	14.9964
RANBP6	5.92367	6.80287	6.24555	13.3425	13.1733	11.5377	2.94244	7.38985	8.11256	14.9673	6.66068	12.4051
SMYD2	22.1819	20.0746	18.8133	38.9583	38.268	37.5745	11.8128	24.8234	22.9243	41.0395	23.7579	36.0226
NOG	19.075	20.7568	21.2594	39.6075	40.4029	39.8238	8.85847	21.2698	20.148	37.7297	25.606	38.1377
MCTP1	23.3383	25.4856	28.5734	58.8755	56.5845	57.4544	12.6182	27.2594	26.0407	53.9548	36.746	56.8082
PON2	19.0578	21.8845	21.7499	48.2968	45.79	46.8077	12.8456	23.7228	25.5449	48.8413	31.535	49.657
VEZT	22.0213	20.2562	23.6521	57.1593	53.0894	53.9157	15.3156	29.6626	29.693	57.0405	36.373	54.2412
ANO5	2.78043	2.67566	3.33787	7.57012	7.09547	6.63086	1.80119	3.47265	3.86561	6.78422	4.32467	7.31298
KPNA5	4.23005	3.38727	4.63709	9.33585	7.9768	7.88415	1.92142	5.01414	4.8852	6.96246	5.95236	8.21365
MREG	2.11284	1.88731	2.58512	9.85405	8.06107	8.02921	0.935763	4.68127	4.45232	8.26207	4.15263	6.33618
STK3	9.12409	9.73679	9.99348	24.6265	20.5164	22.2197	6.84037	13.4213	12.0903	18.3514	11.6169	15.9455
RB1	37.6251	37.709	39.8213	75.6429	72.1554	71.1342	26.0422	45.3642	45.3356	58.3295	44.2012	58.5784
KDELC1	4.25133	4.59491	4.19837	11.4188	10.8647	10.8016	2.79707	5.8329	5.79792	7.69047	5.1414	8.61154
SESN3	4.04197	3.91339	4.23275	9.81146	8.88231	7.99141	3.14555	5.59552	4.93773	6.37457	5.18293	6.86452
SLC10A7	10.2302	8.94072	9.09655	20.5877	17.0897	17.5661	7.52039	11.0019	9.75821	15.3222	10.6786	15.7245
TMEM237	3.2707	4.47073	2.90781	10.9572	9.2559	8.40594	2.05782	4.31984	4.57721	7.11081	4.62003	7.08351
AP4S1	3.46581	3.26922	2.71419	9.72248	8.69215	6.47658	2.09451	3.99835	4.26303	6.86871	3.83677	6.90483
C5orf34	2.88027	3.55069	3.22199	7.98568	9.27411	5.98277	2.43389	3.69223	4.23917	6.9181	4.47913	6.55202
ASAH2B	0.785058	0.839051	0.924833	3.63285	3.58491	2.05206	0.586423	1.20488	1.12315	2.89102	1.68541	2.62347
TRIM59	1.19114	1.27556	1.03667	4.61613	4.36168	2.55943	0.457727	0.943735	1.33202	4.19387	1.10216	3.43236
GPR157	1.17029	1.36325	1.49002	3.95457	3.27772	2.34697	0.42758	1.57972	2.66733	2.88497	1.26079	2.2424
CASP6	10.8166	9.8944	11.9495	20.3872	27.006	20.0891	4.76096	14.8446	14.6728	24.027	11.9284	17.0565
C2orf88	0.561196	0.563126	0.639854	1.44587	1.61335	1.04039	0.4883	1.0768	0.899703	1.69847	0.760971	0.992092
TSPAN9	0.62397	0.748313	0.584419	2.00174	2.05527	1.4047	0.145033	1.39903	1.07989	2.67603	0.268113	2.0574
SVIL	3.94911	3.13084	2.50089	6.42142	6.55245	5.76772	2.27703	7.94276	6.27119	14.4503	4.14524	10.9133
TANC2	2.07017	2.23112	2.12586	4.67175	4.93136	5.40476	2.37317	4.79167	3.34348	6.954	3.51216	7.78559
OGDHL	0.0612322	0.0623592	0.0860984	0.598462	0.796631	0.890252	0.035525	0.512284	0.429828	1.55457	0.219895	1.71534
TRIP10	3.57135	4.96119	4.89766	10.5756	10.937	12.412	2.95481	7.97568	7.93716	18.3968	6.83695	18.9733
PLAGL1	14.4162	16.0247	16.5785	36.8722	35.8962	38.4318	10.3444	26.0341	26.1529	52.8644	24.4497	52.9519
FAM117A	3.74075	3.51056	5.1119	10.6522	9.93981	12.179	3.12009	9.01167	8.53828	17.3504	6.17996	15.7136
PPP1R16B	3.42389	4.12735	3.91065	7.85978	7.33124	10.3453	1.93988	5.42134	5.94463	12.7129	3.89695	12.0964
NCKAP5L	3.84124	3.97227	4.34571	9.06287	8.93558	10.8848	1.12139	5.70418	5.55167	16.3008	3.30236	16.6045
TNFSF9	5.94829	6.55459	6.62793	13.6022	12.6864	13.5437	2.48517	10.431	9.87942	22.372	6.75491	24.3213
ZSCAN20	1.02554	1.10855	1.27127	2.58192	2.62661	2.50127	0.51525	2.07595	2.05564	3.79984	1.34726	4.02978
SLC16A13	2.17467	2.49661	2.49582	4.54532	4.3482	4.90415	1.34605	3.61591	3.76732	7.16814	2.15425	7.21844
SPINT1	9.93422	9.93583	11.105	21.5638	19.6315	22.9186	4.17946	17.8552	18.7564	32.76	7.55223	33.8065
KLHL25	0.418701	0.518579	0.615655	1.37469	1.1932	1.39717	0.298839	1.32686	0.936058	1.8875	0.414141	1.57822
USP11	8.01091	7.95794	7.59437	15.1144	15.7098	16.1808	5.6229	15.8545	12.6368	21.7893	7.68648	21.3632
PDIA4	46.3047	47.2885	47.899	94.1497	93.6908	93.2927	23.5518	83.5768	83.8303	120.059	43.2107	123.27
KIAA1549	2.57229	2.5385	2.57534	4.94168	4.96418	4.96407	2.10007	4.39884	4.30897	5.98268	2.97734	6.53149
SPTBN1	17.2834	17.7838	17.1222	36.0822	35.2393	38.0804	14.0453	30.775	30.3251	48.892	22.0372	48.9332
MAP3K15	1.26437	1.45974	1.08082	3.16036	2.49208	3.21834	0.930224	2.34088	2.37547	3.88785	2.15154	3.7014
ARL4D	0.301586	0.449613	0.420534	1.343	1.30174	1.48769	0.303017	0.892373	1.14348	1.89693	0.585137	1.89402
PPARG	6.3163	6.91094	6.59519	13.9185	14.285	13.8083	6.91015	11.2228	12.1106	17.1572	8.81481	16.1839
B4GALNT1	2.03702	2.2696	2.87309	26.6295	30.2816	32.9111	7.85257	25.6391	23.176	34.2512	10.7669	30.7282
CTNNAL1	4.88947	5.75445	5.09045	16.3455	15.9417	16.5975	7.35256	14.3811	13.8147	15.3677	8.38244	14.8903
KDELC2	2.59685	2.27671	2.99877	9.62901	9.89276	9.8148	3.60312	7.87113	7.95276	9.11705	4.43445	8.57547
TPGS2	45.3011	45.3354	45.3087	113.799	113.714	120.072	59.9696	91.5273	91.7938	107.695	65.0802	110.263
TBC1D4	1.96469	1.91822	1.80285	8.88328	7.93971	8.59043	2.13342	6.21803	6.08062	7.64055	3.4017	8.40416
SLC16A10	3.18401	2.87227	3.02834	11.3662	11.2805	9.58349	3.22012	9.06693	7.9352	10.5797	4.53724	13.3479
ARHGAP32	6.89202	6.34179	7.05661	14.2207	14.0192	12.9223	6.01477	11.3203	11.6203	13.2972	8.53196	15.3313
RERE	10.6523	13.3288	10.8668	24.3574	24.1613	22.7695	11.0702	20.0715	20.5272	23.6161	16.3488	23.2649
TEX19	3.59858	3.81762	3.3997	9.01813	8.52507	7.92108	3.00965	8.06179	6.92133	8.39934	3.67171	8.26101
IDH1	25.7668	25.9506	28.0459	57.7295	55.2881	53.3514	20.8841	49.6146	49.1134	55.8413	31.7712	53.4118
PSMD1	79.9449	82.0103	83.0833	175.04	172.729	167.777	68.0582	148.08	147.082	175.562	91.9694	171.051
PTPRG	10.7168	10.1314	11.5702	19.6045	20.2324	21.2338	9.5129	18.0054	18.0733	19.5826	12.111	19.9957
EPOR	1.76623	2.3091	2.72499	4.93055	4.88702	6.4739	0.78978	4.66238	3.36731	5.46812	1.57398	5.59883
GALNT12	0.743463	0.94477	0.98671	1.663	1.55932	1.94724	0.329899	1.24619	1.26769	1.87707	0.866656	1.85898
CHST7	1.67455	1.74794	1.75507	3.02699	3.45409	3.69837	0.650038	2.34218	2.38138	3.73662	1.30318	3.40297
SLFN11	31.3942	32.8634	32.6669	64.2396	64.6306	71.6345	17.7294	52.2715	52.0074	74.8445	30.8082	69.9566
ZNF627	4.17239	3.62792	4.02022	7.20055	7.75744	7.53891	1.87464	6.18124	6.24836	8.0244	3.23573	7.86712
PGM1	15.5389	17.3409	16.3054	33.8695	32.4646	34.8772	8.49613	27.6802	27.4706	34.1085	12.4659	34.3651
FZD2	1.53356	1.66057	1.53413	4.58252	4.57278	5.02371	0.563872	3.81633	3.57426	4.61785	0.855719	4.90984
SAMD1	23.5951	21.4566	21.6103	65.3599	67.5356	70.7571	14.7047	64.8465	56.0293	84.132	19.1259	81.4083
FBXO17	4.13594	4.11811	4.35877	8.26438	10.1786	10.6214	2.2516	7.90359	8.17185	11.5942	3.88527	12.4812
PRKCE	2.92835	2.74991	2.64927	4.94211	5.2604	6.0503	1.03877	5.5911	4.6963	6.49893	1.97602	7.01588
CARHSP1	15.996	16.2192	17.998	36.2663	36.8118	38.394	7.63149	36.4642	32.612	42.261	8.28293	46.4866
SPHK1	8.65654	9.37901	9.33702	16.5137	18.3311	18.1385	3.42853	20.514	17.9359	20.3749	2.74114	20.3596
OBSL1	7.0583	6.88734	7.19495	12.9559	14.7948	14.8502	4.21263	18.96	17.215	16.9672	3.24812	17.4996
ARHGEF25	1.97954	1.72822	1.5952	4.65183	4.64113	5.7894	1.84012	6.27415	5.79351	5.37937	1.73286	6.8766
ACOT7	20.3795	18.3357	18.4022	54.51	59.1663	63.0735	22.9103	73.0806	65.7535	63.9264	17.2316	64.9048
SOBP	2.01624	1.99944	1.55189	4.92564	6.33094	5.70297	2.32615	5.8498	6.22776	5.52878	2.21852	5.41793
MTURN	2.67998	2.28723	2.38689	4.68748	6.13658	5.66823	2.41964	5.741	6.54509	5.39678	2.18466	5.44149
KCNMA1	5.72727	5.86348	5.83248	10.7345	11.3441	13.544	5.00618	12.9408	12.3755	11.8052	3.90436	11.6533
GRHPR	34.5903	35.8813	36.3417	64.524	72.3675	75.5753	28.0698	66.4566	64.6014	65.5278	25.6502	66.2699
C19orf60	31.2594	36.1473	37.1166	91.0157	99.2312	106.858	22.659	96.9204	88.1701	88.2309	18.9665	88.6113
TMEM106C	73.0535	85.0753	73.1799	163.3	170.584	152.739	53.6805	159.421	166.392	133.461	49.0332	144.594
B4GAT1	1.76314	2.16243	1.64155	3.651	3.6205	3.59794	0.93748	3.77108	3.53624	3.15825	1.4504	3.42533
TK1	20.6283	24.3166	20.6396	42.4048	43.7798	47.3396	13.5641	55.045	52.9728	43.3265	11.5389	42.1475
E2F2	5.27256	5.5611	6.391	10.5782	12.0128	9.98581	4.31769	14.964	13.4435	13.1332	4.59071	12.0714
SEL1L3	12.5913	14.9949	15.057	35.5076	32.7046	27.3201	18.4083	38.3081	36.1326	35.4994	17.572	31.4456
FAM81A	3.1157	6.08485	4.46176	12.4769	12.1562	9.96297	5.347	11.2719	11.0506	11.6992	5.48834	8.82062
ZNF887P	0.928184	1.47909	1.24458	2.7676	2.59661	2.42952	1.13362	2.41147	2.59718	2.28334	1.00838	2.0227
SMO	0.259259	0.404893	0.256528	1.78768	1.49464	1.74441	0.399629	1.33121	1.54466	1.34097	0.238314	1.24034
NCAPG	28.7089	29.1314	29.479	74.19	65.9975	64.1917	29.1862	61.4844	62.645	54.2931	35.1927	52.7886
DRAM1	40.5779	39.2938	42.4693	94.7358	83.3454	80.4309	35.3981	77.9213	77.6816	71.3074	40.573	72.8199
FKBP3	44.5688	46.2499	42.9933	97.6342	93.4745	86.3478	42.4097	83.9506	84.1025	80.8188	52.3682	81.8212
GOLM1	25.1482	23.0413	23.3129	51.6324	47.6779	46.7369	23.6429	45.6245	45.3854	46.7522	28.5147	45.2358
MAGI1	0.524947	0.894902	0.854348	4.54028	3.43842	4.39069	1.41593	4.33041	4.27363	4.6686	1.97324	3.985
HJURP	23.3108	25.426	26.0128	50.2008	48.8428	51.8041	34.2328	57.4958	57.9182	50.9217	38.207	51.6547
LDLRAD3	5.2426	4.42372	4.95873	8.92964	9.66944	10.0504	5.21063	10.0059	9.58114	9.74489	6.30159	9.05147
TXN	185.633	201.589	202.107	386.728	391.032	364.698	227.094	367.277	358.279	331.739	268.577	322.003
DDAH1	8.3116	6.80591	7.21358	18.2788	18.1541	17.1839	10.2803	17.5611	17.8524	15.4284	10.6171	15.0699
HNRNPDL	235.262	240.31	233.232	566.404	546.618	513.17	314.739	541.902	584.726	456.474	317.915	456.67
HNRNPA3	214.463	211.833	214.526	548.043	526.076	499.639	354.597	570.801	584.253	430.395	305.102	432.605
HNRNPA2B1	684.056	751.582	710.577	1958.91	1824.89	1692.61	1245.69	1808.46	1921.77	1450.5	1171.46	1472.33
IGF2BP2	14.0573	11.7529	14.0383	30.7009	29.8316	30.9094	20.3223	28.9359	29.03	23.4254	16.8614	25.1664
ZNF618	3.28006	2.9835	3.00819	10.2943	10.7847	11.0953	4.64633	9.04372	8.38216	8.56547	4.88577	7.88597
PSMB2	72.8294	67.4415	74.3127	178.53	192.978	194.2	111.261	157.756	148.612	140.341	130.105	142.785
ZNF395	3.18504	2.75531	2.36075	7.45817	7.81766	9.49233	4.4672	8.1562	7.11261	6.97372	5.30623	7.7878
SPATS2L	9.17533	13.8963	11.8647	23.6664	27.4616	22.4975	24.5534	25.4734	24.414	26.5802	19.1725	28.4804
TUB	0.0994427	0.0574517	0.0448994	0.461267	0.390114	0.327496	0.275225	0.651937	0.368935	0.450144	0.188725	0.532324
GNG4	2.03051	1.83456	1.36073	5.95178	5.53694	4.49585	3.76086	6.98816	6.72224	6.41528	4.87203	7.84373
COL27A1	5.11684	6.27849	5.54256	14.0112	14.7271	16.5233	12.2737	21.198	20.067	20.7424	12.1444	21.5528
CTXN1	1.75939	1.32963	1.8869	3.05379	3.54679	4.12449	2.48064	9.43991	7.67333	6.92581	1.8609	6.4161
PTPN3	0.639984	0.95282	1.07019	2.16183	1.4521	1.49072	1.03723	3.31142	2.91039	1.35177	1.17173	1.76552
PAWR	1.48817	1.33254	1.9406	4.24531	3.75086	4.01134	3.78773	7.72736	6.34856	2.93636	1.6981	2.07544
FAM127C	5.37021	5.73778	5.69084	10.8	11.2971	11.0668	8.45953	12.1604	13.4306	8.35314	5.25406	7.7926
GCSH	16.0797	17.2968	17.701	40.4949	42.2746	34.1676	22.6652	40.6055	44.4439	25.6091	17.7737	21.912
SOD1	127.789	145.484	142.724	364.876	357.659	345.277	187.962	352.504	350.339	267.393	153.696	265.556
HNRNPL	132.181	127.462	133.368	379.32	402.027	393.782	152.651	387.023	385.367	300.643	129.833	298.884
NDUFS5	191.463	184.856	200.782	398.978	411.766	412.744	196.082	423.804	420.571	335.531	195.765	345.684
COCH	34.989	34.4608	33.4249	67.6621	66.1249	62.3639	38.1466	71.9876	72.4796	55.3288	35.0245	58.0896
ASRGL1	5.85144	7.21427	8.10609	17.4865	17.0689	15.3303	7.55469	18.2119	16.7529	13.7887	4.92627	12.4735
UQCRQ	85.6006	93.5763	93.5043	195.083	192.068	173.281	95.14	197.985	180.816	151.002	78.4219	141.156
BRIP1	4.61997	5.13644	5.97365	11.5342	10.8614	9.75961	6.52387	11.8195	10.899	7.84487	5.63948	8.40727
OXCT1	17.9755	18.6782	19.1865	53.8694	54.214	47.741	23.5375	58.1793	55.7043	31.5677	17.0126	32.6208
RRM2	111.572	129.683	119.575	301.982	301.519	312.681	125.979	366.752	350.233	198.737	90.0107	206.14
POLA1	8.36897	8.04512	8.73126	19.8215	19.6914	19.3676	10.6052	22.4267	22.6267	14.7957	7.36767	14.2808
CHAF1B	7.54691	7.66573	7.27603	16.2622	16.0941	15.3365	10.517	19.5208	17.6814	12.1471	5.1168	12.7527
MYCL	0.329904	0.296572	0.182774	1.44246	1.31909	1.65495	0.668588	1.94709	1.57086	0.783532	0.348521	0.736411
GAL	40.4699	37.954	40.8607	101.784	104.826	109.772	53.8509	120.756	109.285	56.4642	33.9927	52.9611
LGR4	2.399	2.62423	3.00976	5.06377	4.90713	5.34781	2.91715	5.27041	5.38114	3.33907	2.7032	3.33671
UBE2T	29.5065	30.9689	30.3984	66.2082	68.4549	68.6226	41.3535	68.1737	66.5475	42.1479	31.7016	46.352
C4orf19	1.6016	1.45717	1.64527	4.81988	5.04783	5.63962	1.67298	4.96859	4.4244	1.93546	1.04244	2.77823
HMGB3	49.72	54.5792	45.8087	93.6603	94.6386	94.0321	53.2564	93.4193	93.3811	64.2186	43.9705	64.9319
HNRNPD	401.307	402.104	406.68	837.693	813.324	776.869	460.603	802.891	889.364	523.833	317.248	526.031
MND1	27.0666	24.6046	24.137	48.3565	48.6035	52.7606	28.0374	49.2806	54.6621	30.9785	20.1324	29.0963
CCDC85C	2.31095	1.70008	2.05973	6.2418	5.29419	7.08595	1.14363	7.18749	6.62597	2.32679	0.523578	2.40208
SNRPA	67.4485	77.7779	72.2353	147.401	144.711	164.321	71.1463	150.305	153.624	88.9133	32.2093	88.8207
NAA38	82.0577	100.76	95.8104	167.777	180.659	186.751	87.5762	196.369	179.824	122.304	46.5004	121.405
SPC24	23.7992	27.5012	27.0455	49.3041	56.0447	45.5928	19.256	58.8355	55.3138	33.4209	12.1147	30.3588
PODXL2	20.2473	20.3838	19.3055	43.8007	47.172	45.1066	10.5869	52.0032	45.8165	31.2022	5.47658	33.2088
ESPL1	14.8397	14.9574	14.3798	27.3276	29.4209	29.8652	10.6717	32.1259	29.6734	20.7706	5.72072	22.2035
ACY1	9.27821	8.34577	8.98339	15.609	17.7973	19.2568	6.50463	22.6765	20.1777	13.0826	3.36092	13.4433
SLC37A4	8.19981	10.5169	10.0377	17.4453	18.8956	19.3533	4.99949	23.7432	21.908	13.8517	3.89323	15.3308
GALNT18	5.70498	5.04714	5.42481	11.9979	12.4642	11.6611	4.01278	17.0457	16.0574	9.35577	2.46239	9.15702
MYBL2	35.3904	36.2238	35.4547	68.5617	70.7613	73.5153	33.9946	100.582	99.1974	60.6746	22.8647	62.0127
EVC	0.380743	0.315679	0.274462	0.68173	0.995257	1.07191	0.450987	1.09276	1.08142	0.733037	0.196614	0.691399
GHR	0.853018	1.21017	0.596874	1.44195	2.07014	2.26017	0.674139	1.82821	1.53848	1.1127	0.888512	1.41526
AK4	21.3636	24.314	22.8575	42.8996	42.6007	52.7311	15.6307	37.3145	40.8795	27.1694	10.5919	24.9403
CGREF1	14.662	16.6274	13.7237	27.1714	29.0669	29.7684	7.55807	21.0414	21.1406	17.6405	6.57613	18.0379
ARHGEF39	6.53506	6.71337	6.29366	13.2735	13.9407	13.5513	5.35194	9.3798	9.86314	7.27314	3.04164	8.39347
LIPE	4.17362	5.57466	3.8847	12.2897	11.8706	14.2208	1.73166	6.9706	6.85552	4.33883	0.738223	5.54728
TOMM34	25.1072	25.0654	26.0684	51.0002	52.5992	55.5943	18.5008	39.1196	37.5994	28.9153	13.5196	27.6558
CD79A	11.0705	10.4228	11.6479	30.8284	30.7872	34.4665	7.80737	23.268	23.8254	15.4931	5.86361	13.9653
RHOBTB3	8.3974	7.24421	7.33324	15.1418	14.5248	16.7346	5.18265	11.5411	11.4107	7.44993	5.62326	9.53086
ACSS3	3.90068	3.42275	4.31776	9.36426	8.05806	9.75125	2.38524	6.03722	5.48818	4.91199	2.98799	4.96005
DTWD2	4.28639	4.92173	4.83651	9.47974	10.3807	10.1992	3.07982	6.59199	6.21462	5.04445	3.3062	5.47208
FAM64A	1.76055	2.15945	1.87813	6.43328	6.9256	6.96929	0.640017	3.72733	3.12832	1.81226	0.686891	2.61592
IL18RAP	18.9346	13.4162	15.6016	45.981	47.413	45.835	10.0261	25.6963	27.0316	17.2595	8.59038	20.9654
RNF165	0.91955	1.08058	0.973903	2.296	2.25488	2.51723	1.39064	1.41708	1.44846	1.07765	0.532601	1.61138
C1orf56	1.38488	1.92171	0.967858	3.02609	2.61769	2.52499	1.31426	2.28662	1.35161	1.64233	0.977586	2.24301
AMOTL1	5.22842	5.07817	5.26714	12.0135	11.667	10.4186	3.71336	8.97136	8.24417	7.55373	3.89034	8.28967
PSMD14	70.8539	72.7479	70.5012	147.573	136.958	124.122	41.8226	107.255	104.383	95.7114	45.5708	97.4864
PPA2	85.8474	99.2798	91.0045	184.129	174.172	162.127	47.6972	143.374	145.15	123.177	54.2315	118.323
PDIA5	17.4035	19.2837	20.0513	37.7321	37.7792	33.5175	12.5241	27.6784	29.9091	24.6571	10.5595	25.4013
GINS4	11.1554	12.5605	13.3342	28.098	31.2987	23.1672	6.65087	22.392	21.0552	17.6465	5.64616	17.6195
AGK	19.1852	14.2636	18.7171	33.6512	34.7277	30.3405	10.2538	25.1113	25.9736	27.8208	10.1527	25.0271
NEMP2	6.02217	5.52434	5.80847	11.126	12.5578	11.0393	2.25639	8.70489	8.85174	9.35526	2.97143	8.41868
DNAJC15	11.5737	18.9464	16.4378	35.5916	32.527	29.8508	5.23308	24.0009	23.2857	25.9399	7.45192	23.5422
PGRMC1	21.4854	25.3474	24.4055	48.5246	49.3276	45.8676	10.8275	34.5903	34.4633	36.9075	14.8989	36.1712
ADK	32.5568	33.7637	32.5119	71.0819	72.1289	63.9244	20.9874	52.5616	53.6635	55.7224	23.1921	54.0694
NDUFB2	54.6328	55.0097	62.5664	139.001	140.751	138.35	32.2546	116.81	107.151	114.12	42.7497	110.755
PRDX6	153.454	154.899	156.488	291.37	291.761	290.196	97.1098	260.136	244.59	255.086	107.157	263.23
TFR2	4.78243	5.27412	5.00408	11.8603	10.3701	10.2686	2.83166	9.59767	8.29485	8.96968	2.95908	9.87213
SLC25A13	18.5279	21.1077	18.3266	39.6414	36.3671	34.7327	11.5305	31.4322	30.285	29.1135	14.6668	28.4647
BABAM1	93.7184	109.508	97.9569	192.824	195.497	182.726	57.0678	162.611	157.801	154.133	60.7179	152.998
NDUFA9	55.3847	56.4766	56.2808	114.852	116.843	112.423	25.3055	104.782	91.9038	83.9283	27.5401	86.7261
NDUFB8	151.282	140.703	148.35	271.913	292.484	304.801	64.9727	259.675	230.337	223.295	71.3587	230.436
XYLT2	7.26182	6.19065	7.56861	13.6807	14.1506	16.029	3.13343	12.9786	11.5165	10.0887	2.53596	12.1315
PARVB	45.2049	54.3438	53.8958	98.4818	100.573	106.232	25.7321	91.848	90.9794	92.1392	30.0876	88.5787
GLYCTK	4.28405	5.28876	4.46856	9.88593	9.58633	10.4654	1.73315	10.288	9.10023	9.16989	1.12635	8.83579
KATNB1	7.37434	8.30152	7.41144	15.0994	15.0434	14.5491	3.37371	13.8737	13.353	13.2073	3.16584	11.7923
B9D1	7.35634	6.88496	6.56303	15.5989	15.5692	16.4895	2.89309	15.9381	15.1958	12.4357	2.97258	12.3379
PSMB7	139.55	146.099	145.528	283.627	281.903	273.652	111.558	264.593	251.402	226.484	78.4526	222.504
PSMC3	119.134	135.453	128.325	276.135	260.302	281.83	82.9919	237.629	246.425	201.981	58.3247	204.864
ASIC1	4.45786	4.3919	4.57959	8.92288	7.92557	9.60582	4.35369	8.58346	7.10099	6.98638	3.4346	6.72741
LAPTM4B	101.482	80.2242	86.5308	224.314	234.509	244.618	84.565	224.538	195.717	165.808	78.9556	178.964
DENND1A	9.10433	9.16557	8.01149	20.7717	23.0476	22.6002	7.71115	20.553	17.9206	16.4755	8.19215	16.8468
LRP11	6.31348	6.90692	7.07139	12.3867	13.5762	13.6648	5.23198	14.3886	11.752	10.8923	6.16759	11.3002
ESCO2	20.8401	14.9081	18.8795	39.5819	47.5375	42.193	16.2652	43.0525	42.9093	30.6174	16.1155	32.6199
ATP5G1	116.858	98.5458	104.925	247.745	286.916	272.312	80.9952	241.56	243.034	166.549	67.2876	179.864
CMSS1	33.0261	33.5433	36.0681	79.5457	81.3485	79.3848	35.9145	67.1389	70.0096	52.9519	34.6043	54.9634
FABP5	289.448	319.359	309.715	625.172	671.063	638.479	317.487	575.097	556.344	446.463	266.991	454.765
RPA3	28.8845	29.4763	24.2709	54.6675	58.2366	57.6748	26.405	53.3312	47.9902	40.073	25.2745	36.7126
DNPH1	32.0939	39.4456	36.3288	96.0349	95.106	105.395	27.3686	99.1034	87.0159	61.4223	20.0147	59.5716
SHMT1	7.98597	11.0065	8.77509	22.3304	24.3458	24.1978	7.30405	26.6831	22.3489	16.0776	5.04096	14.772
KIAA0101	124.805	150.812	149.467	273.423	298.142	297.498	76.782	288.586	251.565	176.718	60.4861	183.167
GSTP1	179.261	198.162	187.671	419.116	441.27	430.109	89.314	404.675	367.391	283.026	63.0556	283.215
PSMB6	110.956	115.574	112.466	240.898	249.361	247.938	72.5921	224.844	199.936	192.043	73.1884	184.558
NIT2	22.8342	21.9921	20.8261	57.1684	60.8355	59.6194	12.7535	50.1939	46.6493	41.6337	15.9027	42.8331
NDUFB3	70.9178	81.731	79.1414	149.66	147.482	147.68	58.4502	128.013	124.333	114.283	55.9096	110.677
GSTM1	21.407	22.1265	19.0607	45.6036	43.8673	44.4717	18.6482	37.2888	39.1472	32.542	13.1438	34.6959
FANCI	46.0971	48.2825	43.2518	103.411	99.7412	97.6155	42.3288	86.375	80.3325	70.9556	33.9521	68.7259
SORD2P	6.76987	7.93678	7.02715	27.8314	25.3721	25.712	1.91325	20.6614	20.7414	14.4163	1.55182	12.9146
SLC39A8	24.0083	27.1245	22.5436	50.5289	46.4138	45.7416	17.5367	43.1368	40.8537	31.4559	18.7391	33.0597
ACAT1	25.2866	32.3648	34.5358	72.5786	65.1508	62.3114	17.8417	64.8903	68.4614	39.3837	18.0233	40.5496
XRCC6	228.875	309.883	286.637	602.293	539.755	490.027	138.55	490.246	548.084	348.225	125.182	337.749
HMGB1P5	18.5795	32.3931	31.3717	74.5914	64.949	61.3479	25.8045	56.231	67.4364	36.4437	6.71724	45.2656
HPSE2	0.570714	0.915862	1.34342	3.02695	2.55013	1.95097	0.686798	2.2232	1.70783	1.51855	0.698523	1.52598
CIT	8.69893	9.46923	11.3122	23.833	20.7101	16.4927	8.53073	16.2718	17.6184	12.3069	6.48175	12.2706
RASL11A	1.14837	0.935495	0.754278	3.91833	3.87302	2.54245	0.986835	2.43502	2.57979	1.88059	0.587823	1.36472
ZNF827	1.12844	1.56143	1.16383	3.94965	3.75139	2.74928	0.894057	2.27538	2.65207	1.94078	1.01649	1.75158
HMMR	42.2273	43.9416	44.1232	97.6065	86.0842	84.4976	38.7487	59.1275	66.2209	36.9028	25.7523	34.006
CEP70	25.7818	29.4493	27.7464	55.7917	52.2539	49.0929	23.054	34.583	37.0948	20.7637	16.0764	21.4683
ABCA1	5.19528	5.15766	6.02214	9.10362	9.53409	8.6914	2.7707	6.66837	6.01948	2.86518	1.37232	2.68926
SLC2A9	5.6718	6.33938	6.87857	12.2348	12.7041	11.9221	3.83006	8.47653	8.60916	5.23838	2.25605	5.68829
MEST	60.899	62.7188	59.812	114.78	121.075	113.288	33.7945	92.9712	93.0341	58.9818	29.8996	66.0709
TMEM246	8.46217	7.99276	8.09757	17.197	17.1928	17.4234	5.68239	15.1857	15.222	8.64139	3.39139	8.19355
ABCB10	40.6934	43.5378	43.5626	116.943	117.354	104.33	31.5613	91.7183	88.1546	43.9802	20.3354	44.4
SLCO5A1	1.13434	1.02535	1.04012	2.99447	3.34738	2.80737	0.669209	2.35589	2.51965	0.986714	0.323795	0.772109
COQ3	5.91238	4.58609	6.33611	12.6426	13.4693	11.5314	4.87529	12.1567	12.383	6.60598	3.55869	6.33688
HMGB1	559.809	586.411	582.655	1321.89	1303.12	1245.15	504.382	1231.34	1277.85	715.404	432.998	734.481
PRPS2	27.7193	28.4524	27.8133	53.7748	51.4557	52.7872	23.7172	52.0612	48.6238	29.9067	20.8294	30.3507
RRM1	58.6587	60.6332	60.5548	123.054	124.798	117.182	49.4638	117.619	114.111	73.2821	36.0116	73.5166
CDCA2	14.4424	15.834	17.4975	37.325	36.6508	35.5067	12.7666	33.3012	33.1166	22.1976	9.50128	20.8962
PSMA4	278.801	304.438	309.029	577.504	583.461	547.043	240.455	507.889	497.703	363.032	199.762	355.524
EMB	53.4564	54.1584	57.9591	137.189	130.179	119.971	56.4974	106.723	108.968	75.6903	48.4471	75.0106
MBNL3	7.2333	8.12543	7.21132	18.1886	18.7587	17.2724	9.30305	13.8801	14.8083	9.66255	6.85879	9.47064
DZIP1	7.1699	8.17101	8.40069	22.9371	21.6008	22.7776	7.55626	16.3345	17.7521	10.6155	4.46794	8.8321
PSAT1	55.2221	58.7088	56.8114	187.622	185.95	195.043	62.2436	159.872	150.819	81.4337	45.9116	79.8721
ELOVL6	7.05817	9.17184	7.00985	21.5298	23.0226	24.2549	9.49178	17.2178	21.7587	11.7066	6.41305	12.4462
KCNA2	1.24604	1.72429	1.58371	7.16997	6.55763	7.67601	2.27604	5.31207	4.26156	3.04768	1.42772	2.9304
MX2	13.9579	14.0015	14.6254	34.5747	32.4585	32.3348	19.7738	25.6265	29.4221	20.7097	13.5094	21.7568
RAVER2	3.31175	3.15436	3.75732	10.8612	11.2699	10.7674	6.34154	9.4379	9.20778	5.76951	4.6106	6.11487
RPL22L1	181.662	225.053	199.305	554.092	525.366	458.639	285.365	455.023	459.05	276.514	229.41	270.142
ORC3	15.7238	15.7733	17.0122	32.3918	33.1885	29.175	19.3811	30.4987	31.0066	19.7749	15.2088	18.9717
RP11-673C5.1	176.329	199.201	169.119	455.496	410.506	385.613	296.383	365.613	387.573	216.607	139.893	196.97
HOXA9	18.23	19.7472	16.4625	38.8967	37.505	38.5131	22.3515	34.6498	36.1895	19.2153	14.5373	18.3787
MRVI1	2.39501	2.15549	2.31232	5.7233	5.51422	5.73309	3.28803	5.77216	5.19998	1.16698	0.648403	1.22367
NFIA	0.919457	0.715113	1.26252	2.70053	2.857	2.34186	1.69755	2.31693	2.01393	0.386396	0.497489	0.758879
LRRCC1	10.8968	10.4628	9.81491	23.5348	21.6329	21.1976	21.9237	20.0853	22.5875	13.8705	14.1452	14.3004
NEXN	0.792478	0.918125	1.08152	4.61511	4.38732	2.44411	4.76689	3.75876	3.55471	1.73241	2.61609	2.28247
GMDS	8.87052	10.9075	9.04673	22.4112	21.3297	18.616	25.3977	20.6132	24.8269	15.6959	24.6206	18.1969
ACOT13	16.219	13.8737	13.7067	29.0959	30.3696	23.6469	33.5487	20.9214	21.0837	14.9082	24.6016	15.3716
CAMSAP2	0.319371	0.643201	0.147883	1.52226	1.21019	1.17999	0.609668	0.478328	0.127305	0.414257	1.21335	0.484167
HIF1A	34.4819	26.3401	26.9142	55.1127	57.5783	57.5898	49.2758	39.1063	38.5895	41.2935	53.9121	41.2255
HMGN5	16.9872	22.1591	16.4344	85.7062	84.2207	72.4891	61.8322	41.2403	45.2247	42.0366	67.235	41.8611
ENAH	12.4161	12.2676	12.046	31.6538	26.9336	27.2369	17.953	18.5502	19.7981	20.7323	21.5405	22.3845
CMC1	28.7462	25.7742	26.6696	72.4361	71.3906	67.6431	37.2361	44.0048	40.8257	47.0797	56.8233	46.2991
B4GALT6	5.70576	6.08297	4.7811	27.5134	27.6034	26.4327	13.6203	11.439	13.218	16.7258	21.2895	15.8603
BBX	8.53396	6.8506	7.80236	23.2183	21.4911	24.5584	11.9387	9.37009	10.0939	15.4872	17.9153	13.1536
ZBED3	2.53929	2.38053	2.65611	7.49845	7.20345	6.94211	3.40805	3.84144	3.6017	4.03512	4.2435	3.35842
ABCC13	1.75131	1.84896	2.01996	16.2617	16.819	13.8204	4.17027	5.55325	5.70152	6.38308	7.27512	6.08237
RP11-382A20.3	5.33411	5.23157	5.34636	27.6277	28.3297	25.0728	8.19968	8.82709	11.4984	14.1384	13.8006	14.1114
EIF2AK2	11.8206	12.1625	13.3643	27.5743	28.367	23.4554	14.6308	13.7603	15.3364	17.503	18.9027	18.1195
AK8	0.0434395	0.0212003	0.120248	5.64451	7.88315	6.57051	0.284382	0.396503	0.409831	5.0779	1.78323	2.89781
HS3ST1	0.125987	0.267826	0.119062	3.03346	4.62594	4.59157	0.292203	1.04811	0.913187	2.91192	1.1139	2.31799
SIDT1	0.131179	0.158044	0.242562	3.71927	5.40717	5.46341	0.0255991	0.179602	0.407291	2.60346	0.389889	1.71381
GAREM2	2.67438	3.83736	3.40173	6.77758	9.77197	8.28561	4.96247	4.88612	3.72891	5.56233	4.64793	6.32899
FMN1	0.201677	0.0598051	0.0943353	0.613157	0.981112	0.901333	0.456358	0.224682	0.27624	0.661711	0.420776	0.913454
CGN	0.24974	0.0585174	0.252756	1.2484	1.96369	1.76191	0.415083	0.190195	0.193166	1.08437	0.696748	1.5728
CFHR1	0.350242	0	0.0911737	1.40877	1.93117	1.45337	0	0	0.706613	0.691604	0.652099	1.1099
HOOK1	0.240353	0.27074	0.098716	2.72692	2.63149	1.57709	0.18792	0.300757	0.232544	1.13779	0.521563	2.81423
SPTA1	0.0250741	0.244171	0.228901	0.856438	0.937293	0.695975	0.117739	0.0751619	0.18885	0.285348	0.514686	1.01222
IPO5P1	0.798073	0.757222	1.21792	3.32431	3.17035	2.0348	0.677685	1.16774	1.54135	1.87215	2.43418	2.79299
ITPR2	7.14813	8.87959	7.51622	19.0363	15.6004	13.7273	8.52779	11.5996	12.3152	15.4446	13.161	16.8813
FAM111A	15.9361	19.761	17.7952	43.8276	39.1743	31.7696	18.5829	26.5981	25.7192	39.1675	33.5451	37.3393
FAIM	14.5955	12.1648	15.3618	30.9528	30.0152	27.0616	15.0597	19.1072	21.9913	26.1824	25.175	25.0716
CISD2	22.5665	27.6498	27.2352	51.4642	52.5431	52.8332	29.6025	37.9316	38.5754	44.5202	45.6272	45.2483
NFU1	21.417	23.1866	27.4338	51.6821	49.7911	45.6207	22.8301	35.035	33.7181	33.7126	40.6516	34.6937
HSD17B4	52.8189	60.7227	53.3384	129.014	119.989	106.863	68.1266	76.1131	82.2202	89.4968	91.0887	88.9147
PARM1	0.09741	0.140294	0.11269	0.668232	0.617475	0.478466	0.207687	0.257752	0.374052	0.418235	0.325721	0.368781
CLGN	2.15476	2.46955	2.06544	14.4624	13.5446	12.1973	5.32286	8.26755	8.48853	9.453	7.29108	9.21212
POPDC3	0.834657	0.703412	1.17416	12.5456	12.5499	11.5697	3.97971	6.07303	5.64076	8.54228	7.15831	8.1249
LAMC1	37.4161	35.717	31.6971	78.2701	78.4912	74.577	37.5989	54.3306	55.7598	64.8652	56.5756	64.4849
FAR2	22.743	22.7184	20.4843	63.9037	62.1383	56.7	30.6088	42.4015	42.758	55.6994	42.9992	50.2513
RBM43	1.8548	1.64996	1.69944	3.77225	4.03627	3.18333	2.05645	2.82774	2.29219	3.19686	2.19379	2.86717
ANK2	0.36034	0.454435	0.362042	3.61135	3.33679	3.32843	1.19129	1.42858	0.791129	2.53345	1.08094	1.65909
ROBO1	3.38049	4.3801	4.61841	18.913	17.3758	16.2145	4.83667	7.68259	10.7025	13.3259	6.9046	10.045
HERC5	5.32552	4.69924	5.23749	20.9057	19.3277	18.3	5.4303	11.1259	12.6763	11.6531	7.66899	10.9589
ADRBK2	8.6239	8.63476	8.38599	28.5225	26.9472	24.8048	7.06053	13.6639	14.6125	16.4393	10.8837	13.2795
DEPDC1	18.6402	15.9317	17.6655	41.4356	40.2587	38.2689	16.7027	22.6297	25.1	26.5287	20.1144	25.422
PDE4B	0.429428	0.340842	0.534428	5.79225	4.41962	5.8548	0.781616	1.71716	1.95159	1.92414	0.852815	2.29566
ECHDC3	1.34876	0.688337	1.15928	5.85883	5.50738	6.08459	1.23956	2.59304	3.06991	3.25313	1.74217	3.29287
SCRN1	10.765	10.3444	9.9715	51.3305	48.2755	47.4343	16.4557	22.175	25.2731	31.3245	23.981	31.8077
WASF1	11.0511	13.002	12.9837	35.9154	35.7658	36.9767	17.5727	22.0937	21.122	22.5449	20.3087	22.9414
HOXA7	1.089	1.10661	1.15251	5.61589	5.71906	4.75242	2.674	3.35095	2.8472	2.53646	2.459	3.6422
KATNAL2	5.22757	4.83034	5.21481	18.2983	19.0482	16.1228	8.87557	13.5119	10.6122	9.97097	6.48208	10.2878
PTGR2	1.783	1.60307	2.48366	7.16582	7.38773	5.76575	3.29188	4.12706	4.60403	4.33332	3.5668	3.84971
TEX15	2.98195	3.8666	4.06139	11.9111	11.1978	9.86317	5.15369	7.86113	9.00157	6.4148	6.10339	6.62379
EIF1AY	45.1039	54.6861	49.3395	123.455	107.352	98.4575	55.2863	76.7335	91.0434	76.56	66.5804	74.9989
HMGN3	71.1257	84.1885	77.6295	166.528	155.881	142.495	79.0958	121.686	127.146	124.302	93.3476	122.024
PSMB1	155.188	169.304	166.205	342.006	344.604	324.876	157.077	307.315	277.519	269.515	183.275	265.813
DIAPH3	7.33211	9.10343	8.90818	19.4972	19.0655	18.7786	9.09295	15.7684	16.0342	14.1481	8.6253	13.8551
SMS	44.2996	43.6339	44.6137	93.1344	90.2201	90.5487	39.8053	74.3389	76.5238	66.1792	39.4245	68.2713
FOCAD	7.67454	9.01856	8.62639	25.9568	26.4458	25.2424	5.14758	19.1784	20.55	18.2825	7.58999	18.1098
MPPED2	2.46151	1.96691	2.34967	5.4191	5.24591	4.99741	1.4607	4.42651	4.75173	3.93898	1.89316	3.71629
ADGRL3	6.20146	5.03129	6.72067	12.7209	13.123	13.3656	5.82137	11.2609	11.7642	9.26287	6.30802	10.0863
CDK14	14.4094	13.5199	16.4756	30.24	27.5224	29.8669	12.8565	21.9846	26.5362	22.8474	13.1908	24.0686
BCAT1	32.111	32.9856	35.8437	81.2343	81.4646	80.6294	26.8102	56.5836	57.2687	60.7114	30.8697	63.216
TANC1	1.5161	1.34875	1.42938	4.98733	4.64993	4.88402	1.27905	2.98579	3.06205	3.35928	1.59957	3.40404
MSANTD3	10.7832	10.3813	10.3059	25.1014	25.3809	22.7322	8.58487	18.9628	18.3575	18.3038	12.3409	21.4005
FKBP11	18.4751	19.8071	20.4418	48.1185	51.4417	45.6006	15.8116	38.7053	34.3967	37.0105	17.4582	37.1156
DTD1	25.681	24.6051	24.0585	57.611	59.8763	57.719	18.1565	41.7686	42.3721	43.8815	19.1898	41.2739
HIBADH	10.679	11.3588	11.2962	22.034	22.5182	22.92	7.9565	17.6036	16.9429	17.8799	9.75852	16.6112
PCK2	15.3248	17.2833	15.5279	58.7568	62.082	68.3406	9.79151	47.2339	41.1031	44.3261	11.4058	46.2315
UCP2	45.8363	52.3681	47.0762	101.813	117.786	122.369	52.5372	89.9476	79.1836	82.1611	31.6527	82.1444
G6PC3	22.0012	23.3781	24.044	55.9189	59.374	60.1424	24.9891	44.5516	43.597	39.6874	19.6195	42.2426
PHGDH	40.115	42.9885	42.2689	129.179	133.155	141.145	22.3512	92.6121	87.6987	75.3338	16.8909	75.2152
LAMP5	21.2267	20.0429	19.9167	48.7765	52.5144	50.0699	17.0489	39.7968	38.2279	29.0946	11.7186	29.8717
SORD	24.0561	24.4663	22.3268	72.3651	69.9404	70.4389	15.5227	54.0475	51.9923	38.896	13.7594	41.1225
KLHL13	3.39631	3.04177	3.88838	12.1919	11.7358	11.9421	2.92945	8.13807	8.99434	6.66809	3.47229	6.54009
ASF1A	18.5186	18.7507	19.0529	54.2071	54.2745	49.4802	13.737	34.2762	35.097	32.6162	16.1958	29.0088
SH3BGRL2	1.57816	1.6851	1.50498	4.42417	4.68176	4.20559	1.4154	2.96645	3.03548	2.40151	1.49792	2.25341
PLCH1	0.0395548	0.144528	0.0412133	0.76834	0.896506	0.824094	0.159722	0.355625	0.661174	0.286241	0.146179	0.538405
PELI2	3.01585	1.92647	2.07249	4.49066	5.16547	4.88978	3.37009	3.30596	4.04083	4.02179	2.09991	3.65929
RAPGEF4	0.0952585	0.0101278	0.0778885	0.920696	1.50885	1.11714	0.222029	0.140113	0.400246	0.146244	0.219809	0.228632
COBLL1	5.49717	5.53329	6.01543	13.2411	14.6457	12.8641	5.59304	8.20463	7.69313	6.23956	5.43747	7.09857
FGFBP3	2.23966	1.70956	1.87602	6.5236	6.97959	5.7163	2.59849	3.95612	4.11438	2.69039	2.63182	3.00425
LACTB2	18.2714	17.5759	19.681	45.8795	46.8515	44.1179	17.1357	27.5036	34.5371	21.1863	16.7263	20.4579
MIPOL1	4.62205	4.31689	4.27026	8.92991	8.42738	7.49219	3.99973	5.43372	5.99762	4.62896	5.67935	4.75394
PTGFRN	2.2441	1.93943	1.69897	3.96611	4.7846	3.84978	1.35637	2.79998	3.80398	2.02696	3.19957	2.53729
PRKAR2B	1.10063	0.52634	0.580972	3.51408	3.30965	3.41529	1.25551	2.34163	3.0808	2.45952	2.1452	2.23303
GPHN	11.2185	12.5014	9.68089	25.1295	23.7844	20.2827	13.5372	21.5833	25.1653	19.2876	18.0128	18.3715
FABP5P7	329.419	242.857	251.954	641.667	560	483.808	342.15	468.341	540.517	376.002	338.861	346.03
DHFR	55.1632	54.0328	51.4723	108.992	105.106	102.621	78.0025	96.3845	100.628	77.1182	71.1356	79.3227
DEK	104.19	109.139	105.477	213.117	198.956	192.957	169.411	182.612	192.118	148.994	135.053	146.818
NUCKS1	51.4701	48.768	56.2892	125.57	126.7	131.775	95.7576	98.4805	106.99	84.7559	71.0263	90.5346
FOXP2	3.89801	4.53639	4.83628	11.4704	14.8715	12.1482	8.10567	10.1491	9.84931	7.87623	5.75853	7.40379
OR7E38P	3.61081	3.6339	3.33868	8.69632	8.82701	8.62754	6.00674	7.58508	6.79891	4.75672	5.2369	5.23853
ANP32E	81.7884	85.2656	85.4996	275.668	260.166	244.972	154.502	184.35	191.786	135.651	133.566	141.95
NDUFAF2	45.961	41.3237	40.8765	85.8707	88.7263	82.2597	62.1802	65.708	69.6342	54.7393	65.5372	58.3721
TFDP2	6.35253	8.64242	8.78384	25.6107	24.5269	21.2202	15.1984	18.1084	20.278	15.8089	18.9279	16.8303
PSIP1	40.3026	41.2085	39.6251	92.2938	86.8179	83.0812	74.5841	71.2018	80.998	65.2849	80.2167	66.1587
ATP5G3	230.807	255.062	245.722	468.717	468.154	471.59	372.745	454.448	407.671	366.79	437.813	379.416
PSMB3	161.14	151.137	151.161	281.096	295.713	297.496	267.978	275.311	243.942	201.424	271.104	205.656
TAF9B	4.68874	5.12353	4.18183	12.7292	13.4199	10.7319	9.37924	9.41489	8.58333	8.33228	9.85668	8.52283
ZMYM6NB	6.73467	7.09847	5.82005	16.1899	15.0311	14.5097	11.5092	13.0554	11.4649	12.2188	12.0797	11.2328
APOO	6.84367	7.07732	6.02584	18.6347	17.0728	15.7314	16.0671	13.9061	11.9492	14.6762	15.2427	11.1685
SNTB2	0.673496	0.480921	0.513648	2.49889	1.85316	1.36747	2.16643	1.6002	1.33495	1.63427	2.01521	1.9516
EPB41L2	12.625	16.645	13.1166	62.0283	55.878	59.0243	43.8193	37.1446	40.886	51.8579	58.2233	53.467
PEG10	14.0358	16.4498	16.9747	41.2589	36.3998	30.9434	27.2278	23.4226	22.8825	34.534	44.6698	35.0678
TCEAL4	28.9786	27.9438	28.6873	59.3978	52.2024	50.2793	64.7304	42.4458	44.6839	46.2088	96.4329	46.9446
PLBD2	14.6619	13.2456	13.4217	36.8885	39.3138	43.1734	58.2571	21.7594	22.0992	35.0161	110.785	35.7649
PHF21A	10.3154	11.284	10.7457	25.4523	23.5931	26.697	19.7781	11.7373	12.0626	26.299	41.7916	25.2504
CLEC2B	14.615	18.1587	17.4061	52.2659	50.1971	49.2072	27.498	18.017	18.9206	58.1892	95.6422	52.1612
LINC01420	15.1538	10.5558	8.42945	35.1093	32.3352	33.8638	11.2325	13.7902	14.5977	43.2919	60.3081	37.8096
RAB8B	14.5324	17.8686	14.3829	36.6538	31.5854	37.8718	18.6678	13.2092	14.6717	38.7814	52.2046	41.4209
GAB1	1.21416	2.03846	1.0793	2.78595	2.69023	4.38615	2.12127	1.62351	1.26015	5.51981	4.50303	4.21559
MAML2	0.0659613	0.0671914	0.118202	0.58122	0.516232	0.615845	0.136639	0.10889	0.0517191	1.1889	1.3185	1.22121
FILIP1L	4.33421	4.72143	4.00606	25.8662	23.1042	27.6716	4.56157	3.06516	3.55994	61.8666	69.9136	60.5224
AKR1C3	0.240179	0.291849	0.162848	2.7388	3.34162	2.45232	0.049328	0.155946	0.431871	5.04192	6.2648	5.27397
AFF4	15.6731	14.8135	16.2191	27.1492	23.7666	25.3624	9.72962	18.638	16.4944	44.7447	51.5977	36.7112
USP53	3.81422	4.56396	4.15513	8.60109	9.04739	10.5807	2.42598	3.61673	3.73149	24.4236	29.2334	23.3684
RAPH1	0.629859	0.747357	0.645288	2.42697	2.20428	2.61242	0.616457	1.20415	0.617091	7.13642	7.92889	6.99768
ARHGAP26	14.5867	14.4967	14.176	19.8629	20.0855	21.2777	10.4522	12.5448	13.2377	44.4141	45.4342	42.9061
CD44	597.031	611.957	649.19	520.328	538.192	573.166	374.859	391.946	388.095	1044.05	1244.41	1074.15
KIAA1551	68.7495	66.6461	73.5696	44.8699	43.8786	40.384	36.5327	36.608	39.4508	138.628	169.764	138.405
CREB5	1.21651	2.02144	1.76843	1.00295	0.768813	1.18906	0.619603	0.362524	0.579363	5.3921	6.94684	5.48374
CAPRIN2	6.51451	5.68595	6.35344	6.78769	6.71456	5.53316	3.66493	4.97535	5.38492	23.8957	22.1699	21.6111
BIRC3	0.454085	0.44999	0.564515	0.770331	0.41116	0.985825	0.230198	0.273879	0.444218	3.46709	3.54122	3.37953
ASXL3	0	0.00356326	0	0.0166829	0.0143117	0.0152595	0	0	0	0.797587	0.821788	0.715112
CPA3	0.214714	0.099517	0.109483	1.15132	0.600329	1.21229	0.323076	0.222363	0.114672	20.1041	23.2373	20.7181
F5	0.799009	0.498184	0.328423	3.25805	2.98515	3.12191	0.793605	0.719177	0.91927	19.0299	23.2508	19.3594
FCMR	0.781874	1.00667	1.20906	3.70452	3.52348	5.67105	2.80253	1.84762	1.68591	11.9379	15.0216	12.1767
C1orf21	7.63401	7.39006	8.0126	16.389	15.3274	16.8553	12.9952	10.5104	14.3552	35.7977	49.9749	32.3001
TNFSF14	1.19567	1.21658	1.14241	0.838803	0.701888	1.36659	0.182133	0.126501	0.136861	10.2733	14.7996	9.16251
SPINK1	0.651184	0.803934	0.840894	0	0.0759093	0.686105	0	0.224836	0	16.34	31.852	16.9926
PPP1R10	37.891	36.6312	35.62	41.0528	45.7774	43.5803	56.1677	42.8774	38.0761	81.4816	139.548	84.8459
CCL20	0	0.0824341	0.127598	1.38692	1.528	1.69799	0.060152	0.0611452	0	5.15928	16.1819	5.05357
PTPRC	133.773	139.433	145	153.968	152.113	152.777	151.196	81.6869	83.7903	210.203	422.041	215.749
KLF7	11.8237	13.3964	12.5445	4.96695	5.4996	7.06795	7.53733	5.00568	4.99788	15.1837	25.6011	15.2816
HSPA1A	113.759	117.553	119.95	28.8577	26.9397	25.7605	133.69	175.216	166.962	295.828	198.454	311.359
TBC1D3L	11.6941	10.996	10.8558	4.46153	4.89207	5.85064	5.3951	7.14783	6.99154	20.8374	17.979	19.8294
OLR1	54.3528	53.3078	54.2351	5.66618	5.52168	7.47092	9.61833	15.5777	14.6964	121.911	81.8233	113.529
GBP2	72.0896	80.3247	80.3351	57.1028	46.5825	58.5859	34.3589	37.0939	36.7617	160.978	129.616	152.642
TXK	2.70408	3.54976	4.01258	1.76899	1.81377	1.70933	0.339329	1.35067	1.80111	7.34729	5.83344	8.41657
MAP3K12	3.14403	4.26127	6.30697	3.3996	4.54406	4.04542	0.525131	0.808244	6.35919	10.4032	7.72498	11.1607
STX1B	1.48381	0.710873	1.06181	0.993353	1.19156	1.00561	0.29339	0.337405	0.948747	5.84947	4.05398	6.83949
SLFN5	0.451119	0.38385	0.543839	0.28324	0.352872	0.378271	0.0661449	0.127599	0.182672	1.80235	1.11324	2.03587
SHC4	1.13117	0.99706	1.2574	1.35202	1.33565	1.0792	0.328414	0.629884	0.586903	4.61984	2.98911	5.00235
AGPAT4	1.38927	1.82862	1.64224	1.82951	1.72557	1.42409	0.200498	0.821519	0.74646	7.34279	3.91903	8.84385
TP53INP1	6.32744	7.28671	7.1903	7.50198	7.12218	6.9819	2.34115	5.57077	5.51179	23.7388	14.0678	24.8185
HAVCR2	4.72559	3.85392	4.18373	4.52814	4.1817	5.17496	0.384263	0.93932	0.863645	26.5135	11.2945	24.8437
MMP19	1.1073	1.2286	1.32729	1.51048	1.18609	1.67739	0.154877	0.358124	0.250449	13.204	6.19318	12.5886
OTUD1	3.40573	3.54397	4.13883	4.80458	4.31301	4.39818	1.20281	3.56978	3.07371	21.6465	11.1758	21.4894
CD83	11.2351	11.2835	11.2856	12.0332	11.6483	12.6238	3.12044	8.14664	7.43098	62.5879	30.1507	62.6619
SERPINE1	0.469163	0.446167	0.586801	0.728461	0.532013	0.426228	0.010386	0.0925628	0.0817722	6.22823	2.61594	6.58007
THBS1	1.95716	2.37246	2.45013	4.30872	3.88446	3.05528	0.183018	0.458288	0.411551	24.699	11.1705	27.3847
HDC	0.0681295	0.113905	0.119889	0.446236	0.416916	0.716352	0.0366056	0.0213627	0.0165246	9.81823	4.4742	10.7657
CSF1	0.597637	0.510261	0.307143	0.78607	0.841888	1.3034	0.184745	0.405382	0.524989	36.3021	16.2064	37.9873
EMP1	5.95717	10.1102	9.18271	34.7857	32.6903	29.2188	0.800665	1.5183	1.52206	466.032	187.071	463.625
CCL4L2	0.316955	0.558872	0.588642	1.51282	0.901959	2.00989	0.0882142	0.109366	0	39.8021	14.2476	36.6145
FOSB	0.462204	0.464723	0.464133	0.510328	0.454604	0.8882	0.248521	0.457228	0.445737	10.8789	4.4299	10.4583
TSC22D3	13.3692	14.6747	15.2353	8.772	9.89811	8.83301	2.54324	9.65426	10.9487	123.915	46.2295	122.837
JUND	81.2315	80.108	83.9197	74.8354	75.3268	88.8283	38.9712	90.6551	89.238	281.656	150.875	295.319
HIVEP1	4.66218	3.14723	3.10831	3.88903	3.15865	2.55717	2.15766	3.77217	3.74638	16.0938	9.22611	17.5859
DUSP16	1.46935	1.3906	1.50656	1.24617	1.41554	1.81055	0.2411	0.842754	0.78475	10.9218	5.54084	12.1553
RGCC	19.9674	18.232	16.3283	14.1219	14.9144	20.7067	7.90542	16.5827	16.1522	95.3438	56.5783	99.6689
RP11-65B7.2	0.897697	0.967671	0.664637	0.459171	0.457085	0.843936	0.268832	0.231459	0.315594	5.16949	3.41151	4.53179
MTSS1	21.4557	22.7378	25.754	11.6907	11.3042	13.1482	5.87584	8.77258	8.04104	89.2179	61.7488	82.242
CCL5	68.6671	69.6349	67.8197	39.8793	42.8898	48.7025	26.9019	37.3263	39.7252	173.473	127.739	167.118
TREM1	4.00971	4.57643	4.18053	3.58215	2.24436	2.4746	0.241094	0.671072	0.687575	19.6894	11.9548	18.5947
MAP4K3	8.92453	9.62196	8.93637	8.64999	7.42949	7.81539	3.65877	8.16399	7.1466	27.4821	18.1214	23.6078
DAAM1	5.88726	7.38817	6.81191	7.35602	7.21127	6.36461	3.0953	7.13971	6.46176	22.5458	14.6071	21.1352
GOLGA6L5P	2.08149	3.07936	1.78687	3.39263	3.00339	1.98997	1.8952	3.14585	3.25194	12.2069	8.35247	10.5034
XIRP1	0.0162395	0.0271952	0	0.0502743	0.00884515	0.0230216	0	0.0271021	0.0157163	1.06974	0.530922	0.942926
CCL4	0.177217	0.111774	0	0.2782	0.0557186	0.659953	0	0.111144	0.129124	17.714	9.96886	16.3972
A2M	1.43707	1.20459	1.44811	3.68414	2.22055	4.72041	1.98909	2.54911	1.76495	87.9262	50.8134	88.5855
GZMB	0.116463	0	0.0567771	0.684382	1.04767	1.75975	0.191031	0.0681879	0	26.5863	14.6717	27.461
ATP6V0D2	0.736237	0.645999	0.819568	0.773077	0.539307	0.858441	0.326052	0.577915	0.416548	7.64097	4.54737	8.1924
NR4A3	0.186467	0.25406	0.14729	0.230867	0.142691	0.275974	0.144826	0.0330652	0.0340216	2.81629	1.7734	3.02715
INHBA	0.159941	0.230213	0.243914	0.128462	0.0903878	0.150228	0.0640812	0.121474	0.135675	5.43708	3.30481	5.49283
KLF2	8.76139	11.4097	11.0519	3.91863	2.5717	3.07058	2.97864	6.2192	5.95285	121.677	74.2278	124.689
HCAR3	0.217103	0.102447	0.141864	0.0155444	0.0400618	0	0	0.0407277	0	1.74813	0.875132	1.76475
RHOB	15.162	16.0261	16.124	8.08261	9.17969	10.4664	5.04817	12.8642	11.9454	123.923	62.2962	124.629
KLF6	19.6915	20.8193	19.5553	13.3969	13.5304	13.2018	7.70857	14.1563	13.9433	76.9537	44.9676	75.5288
MYADM	73.6206	74.295	84.6374	53.7246	54.9173	76.9746	47.349	56.2613	56.1755	256.701	167.05	265.441
IL33	0.258938	0.290567	0.41612	0.279088	0.466533	0.712454	0.262672	0	0.482444	3.22328	1.6903	2.78287
ENPP3	0.17653	0.224792	0.382776	1.24787	0.995867	1.58789	0.021959	0.17948	0.139093	8.19378	4.42445	7.47285
SGK1	4.07773	2.88865	3.90969	6.19243	7.31186	7.80685	1.42823	2.3321	3.09416	36.4128	21.2629	36.5376
CYP1B1	36.2102	39.7843	38.1589	71.0294	64.7423	83.5041	10.3142	19.8207	21.0062	327.135	223.885	333.004
LPAR5	0.855762	1.57304	1.25993	2.13197	1.46106	2.8516	0.491217	0.743829	0.818106	12.5607	8.48031	13.3883
AQP9	0.664396	0.381237	0.450113	1.11248	0.774825	1.82541	0.0476183	0.303014	0.0536544	9.56695	5.97954	9.15559
HPGDS	0.0269643	0	0.0243234	0.318852	0.34685	0.893875	0	0.102915	0.0797948	3.96073	2.40225	3.90717
SEMA3D	0.174638	0.175546	0.247476	0.398654	0.43129	0.666938	0.122584	0.368416	0.341996	3.30415	2.09707	3.01557
GEM	0.204742	0.0625656	0.198364	0.622977	0.67813	0.534892	0.102525	0.0829037	0.0641267	6.00302	3.68895	5.4192
COL3A1	0.0837691	0.0324258	0.045727	0.253723	0.223251	0.37102	0	0.0148094	0.0171761	2.82307	1.79926	2.93967
RASSF8	0.139606	0.222133	0.118765	0.366903	0.486419	0.631962	0.117844	0.133571	0.156795	4.68297	3.282	4.7494
CD52	5.0198	5.74003	3.73114	16.6212	15.1367	18.6302	2.1155	3.38864	3.91072	109.724	79.0678	112.767
GJA3	0.381938	0.316931	0.362199	0.619208	0.597964	0.593457	0.268037	0.457875	0.2991	2.1973	1.53921	2.14821
SPP1	0.405382	0.342828	0.838855	3.73264	3.48258	3.84871	1.2537	0.887004	0.550072	17.7896	11.583	17.6793
RGS1	0.352646	0.418909	0.824042	5.85355	5.00093	6.36701	0.580334	1.11429	0.795233	31.8165	22.3517	28.6712
CSPG4P12	0.202044	0.206156	0.200491	0.403518	0.379661	0.511237	0.109436	0.243167	0.32503	1.4632	1.0299	1.45797
CD276	15.4792	16.0027	17.907	38.622	33.8951	45.1082	17.7739	23.4915	25.8341	130.193	92.9593	136.683
SPTAN1	24.7321	25.4055	24.2077	32.6486	31.3642	34.3447	24.3152	27.9494	28.3818	81.7971	58.7944	82.7098
TUBA1A	37.2321	36.5379	35.2428	54.1873	50.2241	63.8527	27.6187	53.5451	56.0642	334.29	194.35	340.253
NPHP3	4.44843	5.33867	4.59592	6.02774	4.35962	5.82855	2.5068	4.22318	5.09984	20.282	13.0795	20.2182
UBE2H	19.1709	23.1597	22.5103	26.7385	26.5935	28.5843	15.6334	20.5463	23.9961	70.5657	46.5245	73.013
FMO1	0.168583	0.0884597	0.156458	0.621559	0.17469	0.84923	0.0511846	0.185688	0.144419	3.67601	2.35628	4.37648
ABCA9	0.934432	0.708355	0.939956	1.06916	1.01177	1.178	0.123506	0.785564	0.540347	2.81282	2.55643	4.69767
PPP4R1L	0.727517	1.01381	0.688298	1.61133	1.57804	2.16783	0.189206	0.958088	0.278505	4.72325	3.89656	6.29112
ZC2HC1A	1.83026	2.38997	1.97413	6.24156	5.48936	3.98949	1.17731	2.96085	2.05795	13.0104	11.6258	14.6437
PEAK1	9.36455	10.1209	11.01	17.8029	15.3261	15.5792	8.84323	10.7152	10.302	34.6119	34.3711	35.5252
CCDC82	30.5049	32.273	29.6271	44.9188	39.399	42.4297	29.4479	33.2933	32.9103	82.3802	80.003	83.2161
PHLDA1	0.755731	0.879879	1.02225	5.48977	4.79143	7.61908	0.457937	0.483133	0.564285	19.5603	15.576	19.9937
RGS2	4.48286	5.56166	3.9157	20.6191	16.8995	28.2391	3.17415	4.12055	3.77907	86.469	69.8795	84.8994
MITF	2.47636	2.32892	2.4911	13.9476	11.5707	19.7173	4.1102	5.26366	5.5601	66.1378	50.1997	64.9014
RND3	0.153883	0.0730951	0.0948352	0.335813	0.644145	1.36741	0.0426606	0.23003	0.104838	4.55397	4.48583	5.35133
GJA1	0.0823847	0.055969	0.0369169	0.44587	0.364444	0.874513	0.0109376	0.0139244	0.0538426	4.65741	3.70802	5.41202
EGR3	0.237979	0.0395941	0.0987875	1.11003	0.660603	1.40977	0.0293442	0.125281	0.0594727	8.02527	5.77108	9.02982
RGS13	0.0464389	0.0242143	0.0643437	0.456151	0.545698	0.696151	0	0.478423	0.159066	5.22192	4.12496	5.62236
NR4A2	1.19875	0.991043	1.30295	1.9531	1.63886	1.81225	0.755717	1.3004	1.26003	11.8361	9.14722	11.9352
GCSAML	0.291431	0.21976	0.289529	1.89748	1.24376	1.98652	0.226985	0.315853	0.211795	21.4875	17.5537	20.7484
TNIK	0.382	0.280991	0.277376	1.69459	1.24235	1.63624	0.51904	0.634335	0.563875	12.8772	10.5113	11.7573
ARRDC3	1.90582	3.74176	1.76806	4.66186	4.66036	4.64	0.779606	1.49591	1.64394	27.7534	20.8478	26.3907
SLC38A6	11.2628	12.141	11.9286	18.3959	13.6098	14.3054	6.10388	11.4957	9.72468	47.5837	36.302	44.8845
LACC1	15.1866	17.6218	16.9038	22.594	19.1003	16.6999	4.79096	7.99061	7.95766	102.302	86.4737	101.788
SERPINI1	3.21133	2.82289	2.2063	3.13124	2.72692	2.94595	0.878597	1.46546	1.59391	10.9749	9.52907	11.5965
PLAUR	30.34	34.3966	32.724	48.1517	46.1728	56.1031	12.335	20.3764	21.167	155.524	139.293	155.891
CD55	58.1894	54.8956	56.7901	66.562	62.7522	66.606	30.8654	30.2286	31.8686	143.592	134.44	145.11
RAPGEF2	18.261	17.1257	17.5073	27.6327	28.0088	27.8809	10.8615	16.5774	14.7807	53.1126	50.5552	52.4206
MAST4	5.29819	6.62042	5.73311	7.21784	8.21082	9.13858	3.08621	4.1217	4.92018	17.177	14.9285	15.5385
FAM19A2	3.72706	5.32584	4.39045	8.40395	7.99442	11.5132	2.48342	2.47022	3.50138	19.5692	15.4756	18.6408
EGR1	1.79031	1.87809	2.00813	24.3671	24.36	35.5575	1.93378	1.9633	2.13186	70.7652	62.4947	74.656
DOCK4	1.24311	0.789174	0.698934	2.99359	3.73681	4.81945	0.508511	0.658892	1.04193	8.95455	6.91434	9.05794
VAT1L	0.165785	0.0766616	0.0577775	0.930638	0.883891	0.92723	0.0343533	0.0763362	0.0758953	1.86355	1.39578	2.07067
ATP2B1	33.085	29.8464	31.0366	73.6722	63.2476	66.8491	21.644	30.9748	31.4462	119.335	94.0748	125.224
SGCB	2.09357	1.83646	2.68949	10.6085	9.02739	8.70267	1.13115	1.8596	2.52729	19.566	15.3196	21.5454
KIAA1107	0.358479	0.309888	0.376614	0.739944	0.664245	0.758717	0.164712	0.254211	0.259749	1.09612	1.10685	1.3
MTMR7	9.06295	10.2406	9.97704	15.5056	14.413	20.2054	2.54029	3.90266	2.95228	23.2282	18.0144	24.0236
PALLD	3.18663	2.90664	3.5225	4.37365	3.99762	5.9988	0.498493	0.740424	0.871326	8.88732	5.00405	8.3732
SAMD8	2.89597	3.74354	3.13363	6.34833	5.77254	6.75591	1.0462	2.78636	2.47149	10.0498	5.28621	9.62993
ANXA2	173.249	185.381	181.648	444.768	443.215	448.997	52.8421	142.387	139.344	756.563	322.054	759.177
TIPARP	17.0108	16.5234	18.5042	45.057	46.0961	48.1717	6.74191	16.188	17.8161	86.5805	43.2109	81.7027
MALT1	12.2815	12.1159	12.9425	21.5606	20.6539	21.3102	5.95771	13.8274	13.3109	32.9126	17.8918	30.5995
CRYZ	10.467	11.8439	10.2455	24.2228	21.4962	23.6139	5.91973	13.5618	13.2265	37.1887	22.6858	35.3653
ELL2	6.14498	7.52732	5.79262	12.328	11.8737	12.2281	3.70179	6.82693	5.48382	21.0369	12.5111	18.7285
CD3D	0.132172	1.01502	0.250307	5.45939	6.80833	6.60368	0	0.41238	0.320598	16.4377	6.11815	12.2612
EGR2	0.196993	0.215113	0.287451	1.4471	1.67087	1.8189	0.128953	0.0886882	0.114315	4.41937	1.98292	3.65778
RAB7B	4.88928	5.38928	4.35109	16.7989	14.6893	18.5301	1.76578	4.71594	4.36	30.2203	13.2621	29.1909
HTR7	0.410656	0.459964	0.394337	2.78092	2.60279	3.158	0.219056	0.614081	0.504578	5.01492	2.20565	5.37013
CLEC7A	6.44129	5.74552	8.35817	22.839	21.0995	24.9357	3.74508	7.90315	9.09652	36.4749	21.0119	40.6707
MFSD6	6.78472	5.18042	5.79518	14.272	12.6281	14.7187	3.20655	5.23575	5.32648	20.8875	12.7298	21.1882
KRT15	0.0335045	0.0344011	0	1.47938	0.896741	1.64403	0	0.1113	0.0456636	2.59739	1.27437	2.75905
KATNAL1	1.72809	1.89981	2.16297	6.83258	5.46429	4.94502	1.08741	2.24456	1.96822	11.326	5.65979	10.9324
TRIM2	0.832846	0.563619	0.898607	3.69595	3.34729	3.50215	0.249828	0.673908	1.12702	7.92001	3.77468	7.85618
CTSL	5.07072	5.46381	5.36105	15.3141	15.0192	13.9713	3.06451	4.45882	4.45345	29.6756	17.5253	30.6092
PTPRO	4.25552	4.65278	4.23995	11.7445	11.9474	12.3441	0.423685	2.40878	1.84788	24.4465	12.8436	26.7044
SH3BP5	5.00325	5.29215	5.87916	10.3698	9.89694	8.89027	2.76976	4.39697	3.99715	17.7163	10.5567	17.4067
ADD3	30.7801	36.5919	34.648	56.2905	55.9585	59.4846	15.4747	26.7674	30.425	96.3162	65.0877	91.4274
TMEM65	3.19632	3.88075	3.87461	7.01721	6.65869	6.81082	1.61222	3.40857	3.4422	10.9205	7.66585	10.7462
SGTB	3.72247	3.59326	3.60678	8.49322	8.31737	7.11388	2.05135	3.14072	3.75258	12.4801	9.38105	12.0284
MYEF2	8.89748	6.81118	7.72038	18.8315	16.3443	17.7526	4.31231	7.57289	9.17727	31.827	23.2978	31.0945
PKIA	3.87621	3.74629	3.87392	11.575	10.1081	11.1051	1.99452	3.92425	3.94563	19.4177	13.3988	17.9604
LINC00888	1.93796	2.32117	2.22004	9.29141	8.26333	8.49314	1.43461	2.94645	3.33449	14.487	9.15943	14.453
PPFIBP1	3.27369	3.22466	3.26104	14.7138	15.0694	16.2715	1.54796	2.80198	3.05592	26.2458	16.2791	25.7364
TFPI	4.24714	3.30762	3.90485	17.0889	14.5991	17.4204	2.15183	2.49021	2.44944	26.6624	19.0354	25.0366
DLG3	0.384438	0.602557	0.444484	3.79176	2.33621	3.50564	0.197621	0.564566	0.554036	5.48452	4.07719	5.32021
TMEM56	0.137657	0.193315	0.190894	0.445334	0.420086	0.56125	0.0812111	0.14743	0.168221	0.826982	0.651141	0.759141
KLF10	7.3416	7.54138	7.74402	15.3569	14.7609	17.8937	5.21792	7.71561	7.85842	23.9399	18.6361	23.8426
CCL2	86.8629	96.8164	103.001	965.999	885.437	1448.36	41.5021	70.2475	65.6694	2080.23	1402.64	2096.82
KIAA1217	0.269592	0.0908754	0.173006	1.28905	0.971338	1.45922	0.11138	0.141678	0.210547	2.52482	1.45891	2.25177
FYN	3.0349	5.01201	2.99399	15.0302	13.926	17.9142	2.27139	5.62321	5.11148	22.9678	15.2803	24.1159
TRIM5	13.2388	13.986	13.0699	26.6621	24.7208	30.2315	9.12216	12.872	13.0814	34.89	26.3133	33.2637
HBEGF	9.97321	10.485	9.70832	17.9532	17.571	20.7226	4.66573	7.20352	7.17862	26.1949	18.7926	25.2642
LRP12	13.2105	13.4123	13.1653	26.0103	25.3168	28.6684	5.27003	10.4799	10.5436	38.8189	28.0724	38.7643
SLC7A11	3.47039	4.21275	5.33498	13.4833	13.5236	12.7561	1.07586	2.89563	2.62303	20.0807	12.3715	20.0994
PERP	0.133895	0.12619	0.0853439	0.950078	0.941215	0.879502	0	0.0386724	0.00747594	1.76548	0.741978	1.44919
TNFAIP6	0.378818	0.64817	0.22833	2.82268	2.58158	2.62157	0.124269	0.253667	0.174072	5.11447	1.99983	3.93559
PLEKHH2	0.360912	0.312683	0.23929	1.63247	1.40715	1.43514	0.102024	0.557303	0.261571	2.9152	1.44328	1.90263
ALDH5A1	0.720481	0.802424	0.728487	1.27502	1.92662	1.64517	0.300324	0.903635	0.870097	2.13143	1.58501	1.89367
DOCK7	10.5341	8.37942	11.3665	23.4239	23.0836	23.0458	7.78946	13.6242	13.089	27.8981	23.4921	28.7357
MTA3	8.61859	8.35883	9.54446	29.3005	26.7463	28.4018	7.6484	13.4914	12.9137	37.1048	26.4501	38.6579
TMEM263	1.0033	1.00951	1.48145	10.9019	10.1481	10.1039	1.17581	2.63956	2.361	15.0278	9.86886	14.4469
GFPT1	4.45121	4.61937	5.02472	14.266	14.1397	12.2237	3.18137	5.68898	5.6655	18.0637	14.4236	20.1186
ATP10D	0.975267	0.397432	0.764205	3.23939	3.21573	2.74735	0.140375	0.595813	0.706668	4.34569	2.79442	5.22717
KCNE2	0.541483	0.60578	0.780375	5.37232	6.0356	5.93181	0.422576	0.78327	0.962973	7.57756	5.06632	8.97483
TMEM158	8.07657	6.7655	6.6688	39.6417	39.034	45.9274	7.45513	14.1457	13.7969	52.2514	38.1964	58.1644
GMPR	1.23651	0.724121	0.807807	3.79942	3.93928	4.49976	1.22041	1.49647	1.41257	5.48046	3.92566	6.08318
PTPN14	1.07049	0.539538	0.707343	6.14807	7.68691	8.12069	1.04777	1.4776	1.94761	10.4321	5.14946	10.45
SLC2A3	5.9213	6.01648	6.88566	53.5649	50.4596	73.7392	3.53993	9.63584	9.90033	85.2458	39.5562	85.27
ABHD4	3.06394	2.00342	2.35495	7.46861	7.28662	10.0015	1.2467	4.23254	4.26614	11.6851	6.58419	14.4678
USP27X	0.370136	0.311897	0.375421	1.46961	1.4964	1.82492	0.345578	0.849068	0.78296	2.26573	1.57856	2.42087
ULBP2	2.28463	1.79535	2.3109	8.61657	8.36476	9.92281	1.95482	4.71883	4.97795	14.4579	8.45697	14.0047
OR2W3	3.03217	2.50122	2.67487	7.99173	7.70083	9.31907	1.99736	4.46682	4.15002	13.8721	7.17852	14.3022
TWSG1	8.53797	9.74745	9.89043	17.358	18.7338	19.7437	7.16379	13.0882	12.5316	27.974	17.7983	28.18
TMEM2	7.55039	8.99345	8.49626	20.8941	20.3734	23.0207	5.17918	14.6803	14.0726	37.3443	18.3502	36.0646
STARD4	19.192	21.1922	18.6242	45.7455	40.9614	48.0133	12.3606	37.177	33.1045	74.9201	38.847	77.6227
TRIM9	2.85784	3.29177	2.23799	8.25929	8.17943	10.8317	1.38457	5.87753	4.71865	16.7852	6.6745	15.2275
ARMCX3	10.112	11.207	12.3689	23.5073	22.4201	25.4562	5.79886	14.8123	13.8778	41.1965	14.9952	39.6466
ACOT9	10.6367	10.9926	11.6208	21.3434	20.4348	21.0657	5.38809	13.4127	12.6853	30.6955	14.5487	31.647
CCDC136	3.63078	3.24839	2.9336	11.1746	9.39951	10.8611	3.1461	5.38485	6.12137	17.3836	6.00512	16.1224
MBOAT1	1.26468	0.87132	1.0736	3.21061	2.77624	2.56475	0.519448	1.75517	1.66378	5.53693	2.31251	4.91149
ATP1B1	1.22154	1.68144	1.56752	4.52667	3.97673	3.60996	1.25803	3.49692	2.77378	7.36504	3.84323	6.98527
KIAA0895L	1.84902	2.64682	3.0552	6.39463	6.18721	5.89171	2.59144	6.59428	5.26902	11.0061	5.89484	10.5766
IGF2R	9.73359	8.33839	8.94555	26.2332	23.7493	24.2786	10.2959	22.9378	20.4395	37.4066	21.2737	37.5151
DOCK3	1.18422	1.40172	1.32173	3.55347	3.12396	3.55118	1.30449	3.30407	3.24861	5.72198	3.00995	6.2831
ZFHX2	0.248255	0.370537	0.409366	1.14992	0.764938	0.865427	0.303713	0.562948	0.651273	1.69714	0.863508	1.91963
DNAJB5	0.272125	0.344166	0.255365	2.38006	1.79709	1.86847	0.228307	1.11963	0.797338	3.82533	2.31202	4.24335
BEX4	1.50816	1.44189	1.25883	3.17457	3.42808	3.82759	1.8823	2.78886	2.4445	5.61827	5.29471	6.1221
UBALD2	20.5228	17.269	12.8725	36.4705	34.3185	41.3384	25.1153	31.1583	33.8633	62.8458	53.0099	61.015
E2F7	3.43063	4.11187	4.9155	8.43903	8.69331	11.2173	5.09937	8.5446	10.5871	18.4728	12.9188	17.8687
ENPP2	10.4078	11.2274	10.7416	76.0942	63.6513	108.745	39.3858	64.6936	68.0934	280.299	179.659	282.865
TIAM2	7.03285	5.35296	8.04867	11.0845	13.8892	15.979	5.07662	13.784	12.0055	33.7116	23.0049	35.3674
MRAS	3.73169	4.40886	4.87053	14.0741	13.0374	13.4349	3.42069	9.30297	9.14287	29.0224	18.2016	29.9178
HDAC9	9.87993	13.5388	11.6654	33.624	38.334	38.075	13.0171	28.2718	27.3745	67.5343	46.1396	66.6681
MPDZ	7.98655	6.73023	6.86222	20.3801	17.6462	20.7969	6.74164	13.5663	12.2337	33.6859	20.2766	28.6934
PLOD2	5.74993	6.63883	6.5161	17.6219	13.9119	19.0054	4.53565	10.0798	9.33746	27.4867	20.9486	26.6354
SRGAP2C	4.20487	5.04698	5.00478	8.28464	7.66469	13.5937	3.16883	6.56819	6.35502	20.0824	14.0372	19.3542
PLPP1	0.0554152	0.30671	0.100013	1.38282	1.26972	1.95704	0.492493	0.535498	0.501525	3.17674	1.72083	3.41203
CAV1	0.376495	0.212525	0.351163	5.23647	5.3767	6.42267	0.686205	1.94353	1.68902	10.9691	7.30054	11.6727
EDIL3	4.49709	4.81048	5.17027	37.5787	34.3545	46.2354	5.59751	9.78761	9.77613	80.38	48.8605	77.502
JAZF1	3.52029	4.06356	3.55063	8.41243	7.98904	8.83946	3.58946	4.37838	4.89891	16.6038	12.1986	16.573
CYTIP	8.10288	9.09309	9.45437	87.397	76.6186	97.6025	2.45627	4.96792	5.36898	249.002	152.878	247.834
VCAN	18.1536	17.7375	18.0256	49.8172	43.865	54.8018	15.626	21.7118	20.797	127.779	85.6855	130.076
PROS1	13.0002	14.5262	13.9555	34.8003	32.0778	36.1739	7.97064	16.1853	17.1832	82.1363	53.3527	83.7472
HEG1	1.72822	1.82281	2.66349	4.71698	4.94255	4.60208	2.01419	2.57078	2.64784	9.52787	6.5489	10.3275
CDS1	0.412244	0.433886	0.425973	0.996798	1.28538	1.12471	0.204945	0.250586	0.358824	2.43554	1.54996	2.65789
SGMS2	1.45247	0.849892	0.870265	4.21499	5.0629	5.22834	0.536659	1.70522	2.10035	9.26561	5.4532	10.7475
MEI1	1.73499	1.54273	2.101	7.33752	6.85319	6.89063	0.143064	1.05799	0.643918	16.0357	7.0318	21.07
EXT1	0.680336	0.743579	0.870306	1.75429	1.69592	1.68762	0.530807	0.599921	0.390898	3.7117	1.96104	4.46673
DNAH8	0.0706652	0.102858	0.164655	1.39397	0.660686	1.47076	0.126021	0.0839301	0.0648871	3.64892	1.71392	3.83444
ACAD11	6.02446	6.41614	5.78824	13.6793	9.58891	13.4801	3.5191	6.45734	6.14534	25.4072	14.9717	23.1402
ACVR1	2.22365	2.08863	2.23685	7.4282	6.86362	9.00897	1.00912	1.89261	2.19066	19.2091	10.3477	18.3294
IL1B	5.91991	5.43932	5.79144	32.8645	31.4284	39.461	0.897339	1.78728	2.25004	91.1038	44.6723	91.7715
IER3	2.54105	3.33859	2.47016	22.989	22.0445	33.0973	0.984862	1.8751	1.9681	65.7434	27.1488	68.2976
TRAC	7.45755	7.30658	7.4782	21.7405	21.1376	33.1256	2.92117	7.41997	6.33058	61.0316	30.6287	63.3358
DDIT4	7.28741	8.61404	8.25955	30.8217	33.2825	45.4463	4.83112	14.1151	11.7308	89.65	43.6467	90.0021
SPRY4	0.00824211	0.0364302	0.00736682	0.606486	0.423624	0.692782	0.0395359	0.0641631	0.0976934	1.81413	0.544844	1.58817
NRP2	3.93886	3.6996	3.30767	11.5789	9.08171	11.8445	3.65654	6.97928	6.73976	25.5093	12.6425	25.4941
C3AR1	18.759	17.0478	17.4712	40.1398	34.1163	51.6025	10.5205	26.9478	27.421	89.023	41.2378	85.6955
ANKRD28	48.9223	50.2008	60.462	109.756	105.574	115.959	35.8826	81.2867	81.738	203.192	105.998	205.405
MAN1A1	10.0189	10.7134	11.3978	18.7104	18.3249	19.3228	6.39541	15.3984	14.7845	35.668	20.7552	34.3932
TTLL7	3.11371	3.49256	4.05683	9.51372	8.57803	8.04779	1.73108	4.85139	4.10854	20.5931	9.96679	20.372
GABARAPL1	5.23381	8.08884	6.55425	13.8201	13.7026	13.5388	3.0659	8.40068	8.05299	35.5112	14.022	35.4156
CDYL2	3.95275	3.98555	4.10238	6.74187	6.62372	7.72511	1.25763	3.88445	4.43432	21.2124	8.41564	19.521
SLC17A5	6.69861	6.09742	6.1078	10.9491	10.8989	10.3202	2.6353	7.01206	6.15439	28.7662	14.5261	26.7245
MLLT4	44.6889	48.7291	49.8658	61.9424	57.1233	63.481	25.5831	44.518	51.3801	143.252	87.0325	138.737
ATP2C1	55.7646	58.8091	59.253	69.5698	64.2483	65.697	24.6352	57.8206	55.267	182.371	99.1858	175.459
DUSP14	33.5392	31.8932	31.6999	35.2612	34.5325	37.6427	15.4966	30.8526	28.8614	74.9518	42.9187	72.0893
TRIM58	16.7166	20.4431	19.6496	21.5286	21.8142	21.0746	7.87326	14.7676	15.5801	51.568	24.8158	49.7359
C20orf194	1.71168	2.08204	2.07504	2.33223	2.57688	2.58371	0.305019	1.15128	1.11515	7.36262	3.33	7.83017
ANXA1	195.663	217.46	207.845	278.349	266.535	274.746	30.3682	75.9261	73.343	918.291	457.319	900.991
SLAMF7	4.99074	4.79637	4.27646	10.1923	8.71931	9.5368	0.225474	0.506825	0.649471	36.9988	17.0026	35.9255
SLC41A2	1.90607	2.03121	2.30154	3.21667	2.54781	3.58217	0.776828	1.40088	0.962403	10.8247	5.70358	9.48168
LURAP1L	1.80611	2.25341	2.26086	3.46086	3.36128	3.33958	0.795876	1.49928	1.39973	12.1949	5.49341	11.1485
PDE4DIP	7.39599	7.79794	7.29861	13.5005	12.6311	15.4881	3.55731	4.24597	5.30726	57.8651	25.1801	56.5135
SLAMF1	1.76716	2.49158	1.55895	7.38055	7.26759	7.63124	0.236968	1.16982	1.50957	44.5786	19.2221	43.9691
PDGFRA	0.43923	0.55986	0.513742	1.86849	2.03265	1.99778	0.15503	0.186589	0.105167	10.224	4.35289	9.32462
[truncated: 673 more rows]

## Sheet: Fig_3B_NFkB_targets
Figure 4C_transcriptome AML5 sgAAVS1 vs sgEPCR exposed to DMSO or UM171 (24h)_ NFKB target genes
[truncated: 108 more rows]

[truncated: 1 more sheets: Fig_S4_secreted_factors_timeco]
